# Supplementary material for: Leukocyte inflammatory phenotype and function in migraine patients compared with matched non-migraine volunteers: a pilot study
Source: BMC Neurol. 2022 Jul 27;22:278. doi: 10.1186/s12883-022-02781-4 (PMC9327171; doi:10.1186/s12883-022-02781-4)
Supplement: Supplementary file 1 — Additional file 1. Supplemental Table 1.1 Means, standard deviations, and medians for groups defined by control and migraine status, sub-setting by chronic vs episodic and medication overuse. Supplemental Table 1.2 Means, standard deviations, and medians for groups defined by control and migraine status, sub-setting by chronic vs episodic and medication overuse. Supplemental Table 1.3 Means, standard deviations, and medians for groups defined by control and migraine status, sub-setting by chronic vs episodic and medication overuse. [file 12883_2022_2781_MOESM1_ESM.zip]

Archive with 9 entries (9 files):
- 12883_2022_2781.docx
- 12883_2022_2781_Article.LE.xml
- 12883_2022_2781_Article.PRE.xml
- 12883_2022_2781_Content_Check.log
- 12883_2022_2781_merged.docx
- 12883_2022_2781_ReferencePDF.pdf
- Supplemental Table 1.1.docx
- Supplemental Table 1.2.docx
- Supplemental Table 1.3.docx
