# Supplementary material for: Leukocyte inflammatory phenotype and function in migraine patients compared with matched non-migraine volunteers: a pilot study
Source: BMC Neurol. 2022 Jul 27;22:278. doi: 10.1186/s12883-022-02781-4 (PMC9327171; doi:10.1186/s12883-022-02781-4)
Supplement: Supplementary file 1 — Additional file 1. Supplemental Table 1.1 Means, standard deviations, and medians for groups defined by control and migraine status, sub-setting by chronic vs episodic and medication overuse. Supplemental Table 1.2 Means, standard deviations, and medians for groups defined by control and migraine status, sub-setting by chronic vs episodic and medication overuse. Supplemental Table 1.3 Means, standard deviations, and medians for groups defined by control and migraine status, sub-setting by chronic vs episodic and medication overuse. [file 12883_2022_2781_MOESM1_ESM.zip › 12883_2022_2781_Article.LE.xml]

<?xml version="1.0" encoding="utf-8"?>
<!DOCTYPE Article PUBLIC "-//Springer-Verlag//DTD A++ V2.4//EN" "http://devel.springer.de/A++/V2.4/DTD/A++V2.4.dtd">
<Article ID="s12883-022-02781-4" OutputMedium="All">
<ArticleInfo ArticleType="OriginalPaper" ContainsESM="Yes" NumberingStyle="Unnumbered" TocLevels="0" OutputMedium="Online" Language="En">
<ArticleID>2781</ArticleID>
<ArticleDOI>10.1186/s12883-022-02781-4</ArticleDOI>
<ArticleSequenceNumber>0</ArticleSequenceNumber>
<ArticleTitle Language="En" OutputMedium="All">Leukocyte inflammatory phenotype and function in migraine patients compared with matched non-migraine volunteers: A pilot study</ArticleTitle>
<ArticleCategory>Research</ArticleCategory>
<ArticleFirstPage>1</ArticleFirstPage>
<ArticleLastPage>1</ArticleLastPage>
<ArticleHistory>
<RegistrationDate>
<Year>2022</Year>
<Month>7</Month>
<Day>1</Day>
</RegistrationDate>
<Received>
<Year>2022</Year>
<Month>1</Month>
<Day>7</Day>
</Received>
<Accepted>
<Year>2022</Year>
<Month>6</Month>
<Day>30</Day>
</Accepted>
<OnlineDate>
<Year>
<?InsertOnReleaseOF OFYear?>
</Year>
<Month>
<?InsertOnReleaseOF OFMonth?>
</Month>
<Day>
<?InsertOnReleaseOF OFDay?>
</Day>
</OnlineDate>
</ArticleHistory>
<ArticleFundingInformation>
<Fund>
<FunderName FundRefID="http://dx.doi.org/10.13039/100008460">National Center for Complementary and Integrative Health</FunderName>
<GrantNumber GrantRecipient="Au1" Type="FundRef">5T32AT003378</GrantNumber>
</Fund>
<Fund>
<FunderName>Intramural pilot grant from UNC at Chapel Hill</FunderName>
<GrantNumber GrantRecipient="Au1" Type="FundRef">2KR691507</GrantNumber>
</Fund>
</ArticleFundingInformation>
<ArticleCopyright>
<CopyrightHolderName>The Author(s)</CopyrightHolderName>
<CopyrightYear>2022</CopyrightYear>
</ArticleCopyright>
<ArticleContext>
<JournalID>12883</JournalID>
<VolumeIDStart>
<?InsertByIssueBuilding VolumeIDStart?>
</VolumeIDStart>
<VolumeIDEnd>
<?InsertByIssueBuilding VolumeIDEnd?>
</VolumeIDEnd>
<IssueIDStart>
<?InsertByIssueBuilding IssueIDStart?>
</IssueIDStart>
<IssueIDEnd>
<?InsertByIssueBuilding IssueIDEnd?>
</IssueIDEnd>
</ArticleContext>
</ArticleInfo>
<ArticleHeader>
<AuthorGroup>
<Author ID="Au1" AffiliationIDS="Aff1 Aff2" CorrespondingAffiliationID="Aff1" EqualContribution="Yes">
<AuthorName>
<GivenName>Hongtao</GivenName>
<FamilyName>Li</FamilyName>
</AuthorName>
<Contact>
<Email>hongtaoli66@gmail.com</Email>
</Contact>
</Author>
<Author ID="Au2" AffiliationIDS="Aff3" EqualContribution="Yes">
<AuthorName>
<GivenName>Qiang</GivenName>
<FamilyName>Fu</FamilyName>
</AuthorName>
</Author>
<Author ID="Au3" AffiliationIDS="Aff4">
<AuthorName>
<GivenName>Kamaira</GivenName>
<FamilyName>Philips</FamilyName>
</AuthorName>
</Author>
<Author ID="Au4" AffiliationIDS="Aff3">
<AuthorName>
<GivenName>Yufei</GivenName>
<FamilyName>Sun</FamilyName>
</AuthorName>
</Author>
<Author ID="Au5" AffiliationIDS="Aff2">
<AuthorName>
<GivenName>Keturah</GivenName>
<GivenName>R.</GivenName>
<FamilyName>Faurot</FamilyName>
</AuthorName>
</Author>
<Author ID="Au6" AffiliationIDS="Aff2">
<AuthorName>
<GivenName>Susan</GivenName>
<GivenName>A.</GivenName>
<FamilyName>Gaylord</FamilyName>
</AuthorName>
</Author>
<Author ID="Au7" AffiliationIDS="Aff2 Aff5">
<AuthorName>
<GivenName>John</GivenName>
<GivenName>Douglas</GivenName>
<FamilyName>Mann</FamilyName>
</AuthorName>
</Author>
<Affiliation ID="Aff1">
<OrgDivision>Department of Science and Mathematics</OrgDivision>
<OrgName>Hulman Hall Room116, Saint Mary-of-the-Woods College</OrgName>
<OrgAddress>
<City>1 St Mary of Woods Coll</City>
<State>IN</State>
<Postcode>47876</Postcode>
<Country Code="US">USA</Country>
</OrgAddress>
</Affiliation>
<Affiliation ID="Aff2">
<OrgDivision>Department of Physical Medicine and Rehabilitation Program On Integrative Medicine</OrgDivision>
<OrgName>University of North Carolina</OrgName>
<OrgAddress>
<City>Chapel Hill</City>
<State>NC</State>
<Country Code="US">USA</Country>
</OrgAddress>
</Affiliation>
<Affiliation ID="Aff3">
<OrgDivision>School of Pharmacology, Institute of Aging Medicine</OrgDivision>
<OrgName>Binzhou Medical University</OrgName>
<OrgAddress>
<City>Yantai</City>
<Postcode>264003</Postcode>
<Country Code="CN">People’s Republic of China</Country>
</OrgAddress>
</Affiliation>
<Affiliation ID="Aff4">
<OrgDivision>Division of Comprehensive Oral Health</OrgDivision>
<OrgName>Adams School of Dentistry, University of North Carolina</OrgName>
<OrgAddress>
<City>Chapel Hill</City>
<State>NC</State>
<Country Code="US">USA</Country>
</OrgAddress>
</Affiliation>
<Affiliation ID="Aff5">
<OrgDivision>Department of Neurology</OrgDivision>
<OrgName>University of North Carolina</OrgName>
<OrgAddress>
<City>Chapel Hill</City>
<State>NC</State>
<Country Code="US">USA</Country>
</OrgAddress>
</Affiliation>
</AuthorGroup>
<Abstract Language="En" OutputMedium="All" ID="Abs1">
<Heading>Abstract</Heading>
<AbstractSection ID="ASec1">
<Heading>Background</Heading>
<Para ID="Par1">Migraine is a neurological condition characterized by chronic inflammation. However, not much is known about the potential role of peripheral blood immune cells in the pathophysiology of migraine.</Para>
</AbstractSection>
<AbstractSection ID="ASec2">
<Heading>Methods</Heading>
<Para ID="Par2">We investigated the status of peripheral blood immune cells of 15 adults with frequent episodic or chronic migraine recruited chronologically from a randomized clinical trial (RCT) on Nutrition for Migraine (NCCIH 5R01AT007813-05) and 15 non-migraine, healthy volunteers (control) matched by age, gender, and Body Mass Index (BMI).</Para>
<Para ID="Par3">Continuous variables were presented as means ± standard deviationas well as medians, and comparisons between patients and healthy volunteers were performed with non-parametric Wilcoxon signed rank tests. Statistical analysis was performed using Stata (StataCorp. 2019. Stata Statistical Software). Fluorescence-Activated Cell Sorting (FACS) data were processed using FlowJo software (Ashland, OR: Becton, Dickenson and Company; 2019).</Para>
</AbstractSection>
<AbstractSection ID="ASec3">
<Heading>Results</Heading>
<Para ID="Par4">We observed that migraineurs had a significantly lower percentage of non-classical monocytes (CD14<Superscript>+</Superscript>CD16<Superscript>++</Superscript>) in blood circulation, compared to the control group. In addition, Migraineurs also showed a significantly lower percentage of blood CD3<Superscript>+</Superscript>CD4<Superscript>+</Superscript> helper T cells and CD4<Superscript>+</Superscript>CD25<Superscript>+</Superscript> regulatory T cells, compared to controls. Differences in leukocyte surface markers between chronic migraine patients and their matched controls were more prominent than those between episodic migraine patients and their matched controls.</Para>
</AbstractSection>
<AbstractSection ID="ASec4">
<Heading>Conclusions</Heading>
<Para ID="Par5">Our results suggest that migraine is associated with dysregulated peripheral immune homeostasis and that inflammation and autoimmunity may play a role in its pathophysiology.</Para>
</AbstractSection>
</Abstract>
<KeywordGroup Language="En" OutputMedium="All">
<Heading>Keywords</Heading>
<Keyword>Migraine</Keyword>
<Keyword>Inflammation</Keyword>
<Keyword>Autoimmunity</Keyword>
<Keyword>Monocytes</Keyword>
<Keyword>T cells</Keyword>
</KeywordGroup>
<AbbreviationGroup>
<Heading>Abbreviations</Heading>
<DefinitionList>
<DefinitionListEntry>
<Term>BBB</Term>
<Description>
<Para ID="Par6">Blood brain barrier</Para>
</Description>
</DefinitionListEntry>
<DefinitionListEntry>
<Term>BMI</Term>
<Description>
<Para ID="Par7">Body mass index</Para>
</Description>
</DefinitionListEntry>
<DefinitionListEntry>
<Term>CNS</Term>
<Description>
<Para ID="Par8">Central nervous system</Para>
</Description>
</DefinitionListEntry>
<DefinitionListEntry>
<Term>LFA-1</Term>
<Description>
<Para ID="Par9">Lymphocyte function-associated antigen 1</Para>
</Description>
</DefinitionListEntry>
<DefinitionListEntry>
<Term>MFI</Term>
<Description>
<Para ID="Par10">Mean fluorescence intensity</Para>
</Description>
</DefinitionListEntry>
<DefinitionListEntry>
<Term>MS</Term>
<Description>
<Para ID="Par11">Multiple sclerosis</Para>
</Description>
</DefinitionListEntry>
<DefinitionListEntry>
<Term>PBMC</Term>
<Description>
<Para ID="Par12">Peripheral blood mononuclear cells</Para>
</Description>
</DefinitionListEntry>
<DefinitionListEntry>
<Term>PMNs</Term>
<Description>
<Para ID="Par13">Polymorphonuclear leukocytes</Para>
</Description>
</DefinitionListEntry>
<DefinitionListEntry>
<Term>VLA-4</Term>
<Description>
<Para ID="Par14">Very late antigen-4</Para>
</Description>
</DefinitionListEntry>
<DefinitionListEntry>
<Term>n-3</Term>
<Description>
<Para ID="Par15">Omega-3</Para>
</Description>
</DefinitionListEntry>
</DefinitionList>
</AbbreviationGroup>
<ArticleNote Type="AuthorContribution" CollaboratorIDS="Au1 Au2"><SimplePara>Hongtao Li and Qiang Fu Both authors contributed equally to this work.</SimplePara></ArticleNote>
<ArticleNote Type="ESMHint">
<Heading>Supplementary Information</Heading><SimplePara>The online version contains supplementary material available at <ExternalRef>
<RefSource>https://doi.org/10.1186/s12883-022-02781-4</RefSource>
<RefTarget TargetType="DOI" Address="10.1186/s12883-022-02781-4"/>
</ExternalRef>.</SimplePara></ArticleNote>
</ArticleHeader>
<Body>
<Section1 ID="Sec1">
<Heading>Summary sentence</Heading>
<Para ID="Par16">Migraineurs’ peripheral blood shows altered monocyte and T cell subpopulation compared with the control group, suggesting migraine is potentially associated with inflammation and autoimmune processes.</Para>
</Section1>
<Section1 ID="Sec2">
<Heading>Background</Heading>
<Para ID="Par17">Migraine is a major public health problem afflicting over 16% of women, 7% of men, and 12% of the total adult US population and costing billions in health care utilization [<CitationRef CitationID="CR1">1</CitationRef>, <CitationRef CitationID="CR2">2</CitationRef>]. Inflammation has long been considered a risk factor in migraine pathogenesis [<CitationRef CitationID="CR3">3</CitationRef>, <CitationRef CitationID="CR4">4</CitationRef>]. Examples of elevated inflammatory biomarkers, including fibrinogen and C reactive protein (CRP), have been reported in migraine pathology [<CitationRef CitationID="CR5" AdditionalCitationIDS="CR6">5</CitationRef>–<CitationRef CitationID="CR7">7</CitationRef>]. In 2001, Kemper et al. reviewed 45 clinical studies from 1966 to 1999 and found differences in serum levels of complement, immunoglobulin, histamine, cytokines, and immune cells (monocyte and polymorphonuclear leukocytes) between migraineurs and volunteers without migraine. However, the findings in the various studies were inconsistent and conflicting with each other in many cases [<CitationRef CitationID="CR8">8</CitationRef>, <CitationRef CitationID="CR9">9</CitationRef>], indicating a need for further investigation into the role of immune system dysfunction in migraineurs.</Para>
<Para ID="Par18">Given this emerging link between inflammation and migraine pathogenesis, identification of leukocyte surface antigens could potentially serve as biomarkers to help with diagnosis. In 2006, Du and colleagues reported that the genes significantly up-regulated by migraine were mostly from platelet/monocytes, while others were from PMNs, CD4<Superscript>+</Superscript>, CD8<Superscript>+</Superscript> T cells, and NK cells [<CitationRef CitationID="CR10">10</CitationRef>]. Research has also shown that lymphotoxin alpha (or tumor necrosis factor-beta) and α-fodrin are among the seven-upregulated genes in migraine with aura, compared with healthy controls [<CitationRef CitationID="CR11">11</CitationRef>]. Recently, a genomic-wide analysis using whole blood of 83 migraine cases and 83 age and gender-matched non-migraine controls revealed that multiple immune-inflammatory pathways, such as functional categories of HECS, Microglia, RACTOME, and Gene ontology biological processes, were underlying the pathophysiology of the disorder [<CitationRef CitationID="CR12">12</CitationRef>].</Para>
<Para ID="Par19">Arumugam and Parthasarathy (2016) studied the autoimmune biomarkers CD4<Superscript>+</Superscript>CD25<Superscript>+</Superscript> population, helper and suppressor T cell populations, observing a significantly higher CD4<Superscript>+</Superscript>population and lower CD8<Superscript>+</Superscript>T cell population in migraineurs, compared to healthy volunteers. Furthermore, the CD4<Superscript>+</Superscript>CD25<Superscript>+</Superscript> population was significantly lower in migraine patients compared to healthy volunteers [<CitationRef CitationID="CR13">13</CitationRef>], suggesting that migraine may be related to autoimmunity.</Para>
<Para ID="Par20">Monocytes comprise a heterogeneous population that plays a vital role in immune surveillance of the central nervous system (CNS). There are at least three different subsets: classical monocytes (CD14<Superscript>++</Superscript>CD16<Superscript>−</Superscript>), intermediate monocytes (CD14<Superscript>++</Superscript>CD16<Superscript>+</Superscript>) and non-classical monocytes (CD14<Superscript>+</Superscript>CD16<Superscript>++</Superscript>)[<CitationRef CitationID="CR14">14</CitationRef>]. Waschbisch and colleagues reported that monocytes expressing FcγRIII, or CD16<Superscript>+</Superscript>, which include both intermediate and non-classical monocytes together, were reduced in the peripheral blood and migrated to the sites of inflammation, contributing to the injury of the blood–brain barrier (BBB) in CNS autoimmune diseases such as multiple sclerosis (MS) [<CitationRef CitationID="CR15">15</CitationRef>]. The research literature has reported the patrolling behavior of the inflammatory non-classical monocyte subset [<CitationRef CitationID="CR16" AdditionalCitationIDS="CR17 CR18">16</CitationRef>–<CitationRef CitationID="CR19">19</CitationRef>] and the activation of genes associated with cytoskeleton mobility [<CitationRef CitationID="CR16">16</CitationRef>]. CD16<Superscript>+</Superscript> monocytes have been reported migrating to the central nervous system in MS, HIV associated neurocognitive disorder, and giant cell arteritis [<CitationRef CitationID="CR15">15</CitationRef>, <CitationRef CitationID="CR20">20</CitationRef>, <CitationRef CitationID="CR21">21</CitationRef>]. To our knowledge, there is no report showing that CD16<Superscript>+</Superscript> monocytes could migrate to the CNS, thereby decreasing the population percentage in migraineurs’ peripheral blood.</Para>
<Para ID="Par21">T cell surface integrins can play an important role in cellular adhesion to extracellular matrix and cell signaling. Lymphocyte function-associated antigen 1 (LFA-1) and very late antigen-4 (VLA-4) changes have been linked to migraine attacks [<CitationRef CitationID="CR24">24</CitationRef>, <CitationRef CitationID="CR25">25</CitationRef>]. LFA-1 is an integrin and belongs to the integrin superfamily of adhesion molecules. It has been reported that T cell surface β2 subunit or CD18 is required for trafficking to the intestinal tissue during an intestinal immune reponses [<CitationRef CitationID="CR22">22</CitationRef>].</Para>
<Para ID="Par22">The objective of the present study was to characterize migraineurs’ peripheral leukocyte surface biomarkers and ex vivo functions to determine whether our findings indicate that migraine is related to neuroinflammation and autoimmunity. We used pre-intervention/baseline samples collected from a parent RCTentitled “Clinical and Metabolic Effects of Altering Omega-3 and Omega-6 Fatty Acids in Migraine” funded by an NIH R01-AT007813 (2013–2018) awarded to investigators at the University of North Carolina (UNC) at Chapel Hill [<CitationRef CitationID="CR2">2</CitationRef>]. We proposed to examine the leukocyte phenotype profile and cell type function between matched non-migraine volunteers and the migraineurs’ baseline data. This comparison may provide mechanistic insights and initial therapeutic strategies for targeting inflammation in migraine.</Para>
</Section1>
<Section1 ID="Sec3">
<Heading>Materials and methods</Heading>
<Section2 ID="Sec4">
<Heading>Participants and ethical clearance</Heading>
<Para ID="Par23">Fifteen consecutive migraine patients who entered the parent R01 RCT study during 2015 and 2016 were selected to be involved in this study. Both studies received approval from UNC’s Institutional Review Board (IRB) and the Office of Human Research Ethics and all participants provided informed consent. These subjects were matched with fifteen healthy controls who were recruited to the study from the same population from which the migraineurs were drawn, through university advertising (e.g., mass email). Ascertained via telephone screening and health history questionnaire, eligible volunteers were 18 years of age or older; without chronic pain, pregnancy, or major medical/psychiatric illness; non-smokers; not taking omega-3 supplements; and without concurrent illness. Volunteers were matched to migraine participants by age (10-year categories), sex, and Body Mass Index (BMI) (&lt; 20, 20–24.9, 25–29.9, 30–34.9, &gt; 35). Migraine patients provided samples on the day of randomization before receiving the intervention. Both migraine patients and control group volunteers had fasted for 8 or more hours prior to phlebotomy. Samples were processed immediately.</Para>
</Section2>
<Section2 ID="Sec5">
<Heading>Peripheral whole blood staining method using BD bioscience protocol</Heading>
<Para ID="Par24">Following BD whole blood staining protocols [<CitationRef CitationID="CR23">23</CitationRef>], we chose three panels of antibodies, with each panel containing eight antibodies. Table <InternalRef RefID="Tab1">1</InternalRef> shows the experimental design with the intention to investigate different peripheral leukocyte populations. The antibodies used in this study included: anti-CD3 (APC-H7), anti-CD36 (PerCP-Cy5.5), anti-CD14 (V500), anti-CD16 (BV421), anti-HLA-DR (BB515), anti-CD56 (PE –Cy7), anti-CD86 (APC) (<Emphasis Type="Italic">BioLegend, San Diego, CA</Emphasis>), anti-CD163 (PE) (<Emphasis Type="Italic">BioLegend, San Diego, CA</Emphasis>), anti-CD8 (v500), anti-CD4 (PerCP-Cy5.5) (<Emphasis Type="Italic">BioLegend, San Diego, CA</Emphasis>), anti-CD25 (BB515), anti-CD18 (PE), anti-CD49d (APC), anti-CD11c (BV510), anti-CD123 (BV421), anti-CD19 (PE-Cy7), and anti-CD80 (PE). All antibodies were purchased from BD Bioscience except where stated otherwise. Briefly, appropriate volumes of fluorochrome-conjugated antibody were added to 100 μL of whole blood and incubated 15 to 30 min at room temperature. Then, the erythrocytes were lysed, and the samples were washed, fixed, and analyzed within about 24 h. Data were collected with FACS CANTO II (BD Biosciences) and analyzed using FlowJo software (<Emphasis Type="Italic">Tree Star, Inc., Ashland, OR</Emphasis>).<Table ID="Tab1" Float="Yes">
<Caption Language="En">
<CaptionNumber>Table 1</CaptionNumber>
<CaptionContent><SimplePara>The Three flow cytometry panels of antibodies with the intention of different population screening. Following BD whole blood staining protocols, we chose three panels of antibodies, with each panel containing eight antibodies as shown in the table</SimplePara></CaptionContent>
</Caption>
<tgroup cols="6">
<colspec colnum="1" colname="c1" align="left"/>
<colspec colnum="2" colname="c2" align="left"/>
<colspec colnum="3" colname="c3" align="left"/>
<colspec colnum="4" colname="c4" align="left"/>
<colspec colnum="5" colname="c5" align="left"/>
<colspec colnum="6" colname="c6" align="left"/>
<thead>
<row>
<entry align="left" colname="c1" nameend="c2" namest="c1"><SimplePara>Monocyte, its subsets and activation markers</SimplePara></entry>
<entry align="left" colname="c3" nameend="c4" namest="c3"><SimplePara>NK, T cells, their subsets and activation markers</SimplePara></entry>
<entry align="left" colname="c5" nameend="c6" namest="c5"><SimplePara>B, Dendritic cells, their subsets and activation markers</SimplePara></entry>
</row>
</thead>
<tbody>
<row>
<entry align="left" colname="c1"><SimplePara>CD3</SimplePara></entry>
<entry align="left" colname="c2"><SimplePara>APC-H7</SimplePara></entry>
<entry align="left" colname="c3"><SimplePara>CD8</SimplePara></entry>
<entry align="left" colname="c4"><SimplePara>V500</SimplePara></entry>
<entry align="left" colname="c5"><SimplePara>CD3</SimplePara></entry>
<entry align="left" colname="c6"><SimplePara>APC-H7</SimplePara></entry>
</row>
<row>
<entry align="left" colname="c1"><SimplePara>CD36</SimplePara></entry>
<entry align="left" colname="c2"><SimplePara>PerCP-Cy5.5</SimplePara></entry>
<entry align="left" colname="c3"><SimplePara>CD4</SimplePara></entry>
<entry align="left" colname="c4"><SimplePara>PerCP-Cy5.5</SimplePara></entry>
<entry align="left" colname="c5"><SimplePara>CD4</SimplePara></entry>
<entry align="left" colname="c6"><SimplePara>PerCP-Cy5.5</SimplePara></entry>
</row>
<row>
<entry align="left" colname="c1"><SimplePara>CD14</SimplePara></entry>
<entry align="left" colname="c2"><SimplePara>V500</SimplePara></entry>
<entry align="left" colname="c3"><SimplePara>CD3</SimplePara></entry>
<entry align="left" colname="c4"><SimplePara>APC-H7</SimplePara></entry>
<entry align="left" colname="c5"><SimplePara>CD11c</SimplePara></entry>
<entry align="left" colname="c6"><SimplePara>BV510</SimplePara></entry>
</row>
<row>
<entry align="left" colname="c1"><SimplePara>CD16</SimplePara></entry>
<entry align="left" colname="c2"><SimplePara>BV421</SimplePara></entry>
<entry align="left" colname="c3"><SimplePara>CD16</SimplePara></entry>
<entry align="left" colname="c4"><SimplePara>BV421</SimplePara></entry>
<entry align="left" colname="c5"><SimplePara>HLA-DR</SimplePara></entry>
<entry align="left" colname="c6"><SimplePara>BB515</SimplePara></entry>
</row>
<row>
<entry align="left" colname="c1"><SimplePara>HLD-DR</SimplePara></entry>
<entry align="left" colname="c2"><SimplePara>BB515</SimplePara></entry>
<entry align="left" colname="c3"><SimplePara>CD25</SimplePara></entry>
<entry align="left" colname="c4"><SimplePara>BB515</SimplePara></entry>
<entry align="left" colname="c5"><SimplePara>CD123</SimplePara></entry>
<entry align="left" colname="c6"><SimplePara>BV421</SimplePara></entry>
</row>
<row>
<entry align="left" colname="c1"><SimplePara>CD56</SimplePara></entry>
<entry align="left" colname="c2"><SimplePara>PE-Cy7</SimplePara></entry>
<entry align="left" colname="c3"><SimplePara>CD18</SimplePara></entry>
<entry align="left" colname="c4"><SimplePara>PE</SimplePara></entry>
<entry align="left" colname="c5"><SimplePara>CD86</SimplePara></entry>
<entry align="left" colname="c6"><SimplePara>APC</SimplePara></entry>
</row>
<row>
<entry align="left" colname="c1"><SimplePara>CD86</SimplePara></entry>
<entry align="left" colname="c2"><SimplePara>APC</SimplePara></entry>
<entry align="left" colname="c3"><SimplePara>CD56</SimplePara></entry>
<entry align="left" colname="c4"><SimplePara>PE-Cy7</SimplePara></entry>
<entry align="left" colname="c5"><SimplePara>CD19</SimplePara></entry>
<entry align="left" colname="c6"><SimplePara>PE-Cy7</SimplePara></entry>
</row>
<row>
<entry align="left" colname="c1"><SimplePara>CD163</SimplePara></entry>
<entry align="left" colname="c2"><SimplePara>PE</SimplePara></entry>
<entry align="left" colname="c3"><SimplePara>CD49d</SimplePara></entry>
<entry align="left" colname="c4"><SimplePara>APC</SimplePara></entry>
<entry align="left" colname="c5"><SimplePara>CD80</SimplePara></entry>
<entry align="left" colname="c6"><SimplePara>PE</SimplePara></entry>
</row>
</tbody>
</tgroup>
</Table>
</Para>
</Section2>
<Section2 ID="Sec6">
<Heading>Peripheral blood mononuclear cells (PBMC) isolation, stimulation, and supernatant collection</Heading>
<Para ID="Par25">PBMCs were isolated from freshly collected human blood samples following density gradient centrifugation over Ficoll-Hypaque density gradient. Briefly, a diluted cell suspension was carefully layered over Ficoll-Hypaque in a conical tube without disturbing the interface, centrifuged at 1500 rpm for 30 min at room temperature with the brake off. The mononuclear cell layer was at the interphase. The RBC and platelets were washed and a cell counting procedure was performed by TC20™ Automated Cell Counter (BIO-RAD, Hercules, CA).</Para>
<Para ID="Par26">In vitro stimulations of one million PBMCs per well with 100 ng/ml lipopolysaccharide (LPS) for 24 h were set up in a 6-well culture plate. After stimulation, supernatants were collected for cytokines analysis.</Para>
</Section2>
<Section2 ID="Sec7">
<Heading>Multiplex measurement of cytokines</Heading>
<Para ID="Par27">To investigate the cytokine production by ex vivo LPS, nine cytokine (TNF-α, IL-6, IL-10, IL-1β, IFN-y, IL-4, IL-17a, IL-12 p70, and IL-21) levels in PBMC supernatants from pre- and post-LPS 24 h of stimulations were analyzed using R&amp;D multiplex analysis system at the university’s Cytokine &amp; Biomarker Analysis Facility Center.</Para>
</Section2>
<Section2 ID="Sec8">
<Heading>Cell gating strategies</Heading>
<Para ID="Par28">For monocyte gating, neutrophils, NK cells, B cells, and T cells were successively excluded following the strategy by Mukherjee et al. [<CitationRef CitationID="CR19">19</CitationRef>]. For T cell gating, subsets were chosen based on conventional bivariate scatterplots of side scatter signal and CD3<Superscript>+</Superscript>, CD4<Superscript>+</Superscript> T cells, CD8<Superscript>+</Superscript> T cells, and CD4<Superscript>+</Superscript>CD25<Superscript>+</Superscript> T cells subsets.</Para>
</Section2>
<Section2 ID="Sec9">
<Heading>Statistical analysis</Heading>
<Para ID="Par29">This study presented continuous variables as means ± standard deviations and medians. Due to the small sample sizes, comparisons between patients and healthy volunteers were performed with Wilcoxon signed rank tests. An exploratory sensitivity analysis was undertaken using a hierarchical linear model using random effects of the matched pair. For distributions that were non-normal, estimates were checked using transformations. If interpretation of the results did not change, the original model results were reported. Results are provided for unadjusted differences in means between groups as well as estimates adjusted for chronic migraine and meeting criteria for medication overuse headache. Our statistical analysis was performed using Stata (<Emphasis Type="Italic">StataCorp. 2019. Stata Statistical Software: Release 16. College Station, TX: StataCorp LLC.).</Emphasis> Fluorescence-Activated Cell Sorting (FACS) data were processed using FlowJo software (<Emphasis Type="Italic">Ashland, OR: Becton, Dickenson and Company; 2019</Emphasis>). Cytokine multiplex data were processed using Stata (<Emphasis Type="Italic">StataCorp. 2017. Stata Statistical Software: Release 15. College Station, TX: StataCorp LLC.).</Emphasis></Para>
</Section2>
</Section1>
<Section1 ID="Sec10">
<Heading>Results</Heading>
<Section2 ID="Sec11">
<Heading>Descriptive statistics</Heading>
<Para ID="Par30">A total of 30 subjects – 15 migraine patients and 15 matched control individuals – participated in this study. Their demographic comparisons are listed in Table <InternalRef RefID="Tab2">2</InternalRef>. As expected, 80% were female, and the mean (± standard deviation) age was 39.3 <Superscript>±</Superscript> 12.2 in the migraine sample, and 39.7<Superscript>±</Superscript>12.2 in the controls. BMI means were 27.2<Superscript>±</Superscript>4.6 and 27.4<Superscript>±</Superscript>4.8 in migraine and control groups, respectively.<Table ID="Tab2" Float="Yes">
<Caption Language="En">
<CaptionNumber>Table 2</CaptionNumber>
<CaptionContent><SimplePara>Demographic comparison between migraine and its matched control group</SimplePara></CaptionContent>
</Caption>
<tgroup cols="3">
<colspec colnum="1" colname="c1" align="left"/>
<colspec colnum="2" colname="c2" align="left"/>
<colspec colnum="3" colname="c3" align="left"/>
<thead>
<row>
<entry align="left" colname="c1"/>
<entry align="left" colname="c2"><SimplePara>Migraine sample</SimplePara></entry>
<entry align="left" colname="c3"><SimplePara>Controls</SimplePara></entry>
</row>
</thead>
<tbody>
<row>
<entry align="left" colname="c1"><SimplePara>Male gender<Superscript>a</Superscript></SimplePara></entry>
<entry align="left" colname="c2"><SimplePara>3 (20%)</SimplePara></entry>
<entry align="left" colname="c3"><SimplePara>3 (20%)</SimplePara></entry>
</row>
<row>
<entry align="left" colname="c1"><SimplePara>Age<Superscript>a</Superscript></SimplePara></entry>
<entry align="left" colname="c2"><SimplePara>39.3 (12.2)</SimplePara></entry>
<entry align="left" colname="c3"><SimplePara>39.7 (12.2)</SimplePara></entry>
</row>
<row>
<entry align="left" colname="c1"><SimplePara>Body Mass Index<Superscript>a</Superscript></SimplePara></entry>
<entry align="left" colname="c2"><SimplePara>27.2 (4.6)</SimplePara></entry>
<entry align="left" colname="c3"><SimplePara>27.4 (4.8)</SimplePara></entry>
</row>
<row>
<entry align="left" colname="c1" nameend="c3" namest="c1"><SimplePara>Race/ethnicity</SimplePara></entry>
</row>
<row>
<entry align="left" colname="c1"><SimplePara> NonHispanic White</SimplePara></entry>
<entry align="left" colname="c2"><SimplePara>12 (80%)</SimplePara></entry>
<entry align="left" colname="c3"><SimplePara>10 (67%)</SimplePara></entry>
</row>
<row>
<entry align="left" colname="c1"><SimplePara> NonHispanic Black</SimplePara></entry>
<entry align="left" colname="c2"><SimplePara>2 (13%)</SimplePara></entry>
<entry align="left" colname="c3"><SimplePara>2 (13%)</SimplePara></entry>
</row>
<row>
<entry align="left" colname="c1"><SimplePara> Other**</SimplePara></entry>
<entry align="left" colname="c2"><SimplePara>1 (7%)</SimplePara></entry>
<entry align="left" colname="c3"><SimplePara>3 (20%)</SimplePara></entry>
</row>
<row>
<entry align="left" colname="c1" nameend="c3" namest="c1"><SimplePara>Education</SimplePara></entry>
</row>
<row>
<entry align="left" colname="c1"><SimplePara> High school or less</SimplePara></entry>
<entry align="left" colname="c2"><SimplePara>3 (20%)</SimplePara></entry>
<entry align="left" colname="c3"><SimplePara>0 (0%)</SimplePara></entry>
</row>
<row>
<entry align="left" colname="c1"><SimplePara> Some college</SimplePara></entry>
<entry align="left" colname="c2"><SimplePara>2 (13%)</SimplePara></entry>
<entry align="left" colname="c3"><SimplePara>5 (38%)</SimplePara></entry>
</row>
<row>
<entry align="left" colname="c1"><SimplePara> Bachelor's degree</SimplePara></entry>
<entry align="left" colname="c2"><SimplePara>5 (33%)</SimplePara></entry>
<entry align="left" colname="c3"><SimplePara>4 (31%)</SimplePara></entry>
</row>
<row>
<entry align="left" colname="c1"><SimplePara> Advanced degree</SimplePara></entry>
<entry align="left" colname="c2"><SimplePara>5 (33%)</SimplePara></entry>
<entry align="left" colname="c3"><SimplePara>4 (31%)</SimplePara></entry>
</row>
<row>
<entry align="left" colname="c1" nameend="c3" namest="c1"><SimplePara>Income</SimplePara></entry>
</row>
<row>
<entry align="left" colname="c1"><SimplePara> $20,000 or less</SimplePara></entry>
<entry align="left" colname="c2"><SimplePara>1 (7%)</SimplePara></entry>
<entry align="left" colname="c3"><SimplePara>0 (0%)</SimplePara></entry>
</row>
<row>
<entry align="left" colname="c1"><SimplePara> $21,000—40,000</SimplePara></entry>
<entry align="left" colname="c2"><SimplePara>1 (7%)</SimplePara></entry>
<entry align="left" colname="c3"><SimplePara>4 (29%)</SimplePara></entry>
</row>
<row>
<entry align="left" colname="c1"><SimplePara> $41,000—60,000</SimplePara></entry>
<entry align="left" colname="c2"><SimplePara>2 (13%)</SimplePara></entry>
<entry align="left" colname="c3"><SimplePara>4 (29%)</SimplePara></entry>
</row>
<row>
<entry align="left" colname="c1"><SimplePara> $61,000—80,000</SimplePara></entry>
<entry align="left" colname="c2"><SimplePara>2 (13%)</SimplePara></entry>
<entry align="left" colname="c3"><SimplePara>3 (21%)</SimplePara></entry>
</row>
<row>
<entry align="left" colname="c1"><SimplePara> More than $80,000</SimplePara></entry>
<entry align="left" colname="c2"><SimplePara>7 (47%)</SimplePara></entry>
<entry align="left" colname="c3"><SimplePara>3 (21%)</SimplePara></entry>
</row>
<row>
<entry align="left" colname="c1" nameend="c3" namest="c1"><SimplePara>Relationship status</SimplePara></entry>
</row>
<row>
<entry align="left" colname="c1"><SimplePara> Living with partner</SimplePara></entry>
<entry align="left" colname="c2"><SimplePara>12 (80%)</SimplePara></entry>
<entry align="left" colname="c3"><SimplePara>7 (50%)</SimplePara></entry>
</row>
<row>
<entry align="left" colname="c1"><SimplePara> Not living with partner</SimplePara></entry>
<entry align="left" colname="c2"><SimplePara>3 (20%)</SimplePara></entry>
<entry align="left" colname="c3"><SimplePara>7 (50%)</SimplePara></entry>
</row>
<row>
<entry align="left" colname="c1" nameend="c3" namest="c1"><SimplePara>Smoking status</SimplePara></entry>
</row>
<row>
<entry align="left" colname="c1"><SimplePara> Current smoker</SimplePara></entry>
<entry align="left" colname="c2"><SimplePara>1 (7%)</SimplePara></entry>
<entry align="left" colname="c3"><SimplePara>0 (0%)</SimplePara></entry>
</row>
<row>
<entry align="left" colname="c1"><SimplePara> Former smoker</SimplePara></entry>
<entry align="left" colname="c2"><SimplePara>4 (27%)</SimplePara></entry>
<entry align="left" colname="c3"><SimplePara>3 (21%)</SimplePara></entry>
</row>
<row>
<entry align="left" colname="c1"><SimplePara> Nonsmoker</SimplePara></entry>
<entry align="left" colname="c2"><SimplePara>10 (67%)</SimplePara></entry>
<entry align="left" colname="c3"><SimplePara>11 (79%)</SimplePara></entry>
</row>
<row>
<entry align="left" colname="c1" nameend="c3" namest="c1"><SimplePara>Alcohol intake</SimplePara></entry>
</row>
<row>
<entry align="left" colname="c1"><SimplePara> None or rare</SimplePara></entry>
<entry align="left" colname="c2"><SimplePara>13 (87%)</SimplePara></entry>
<entry align="left" colname="c3"><SimplePara>10 (71%)</SimplePara></entry>
</row>
<row>
<entry align="left" colname="c1"><SimplePara> Occasional</SimplePara></entry>
<entry align="left" colname="c2"><SimplePara>2 (13%)</SimplePara></entry>
<entry align="left" colname="c3"><SimplePara>4 (29%)</SimplePara></entry>
</row>
</tbody>
</tgroup>
<tfooter><SimplePara>Continuous variables presented as mean (standard deviation)</SimplePara><SimplePara>Categorical variables presented as n(%)</SimplePara><SimplePara><Superscript>a</Superscript> Matching variables</SimplePara></tfooter>
</Table>
</Para>
<Para ID="Par31">Migraine has many comorbidities, and people with migraines were significantly more likely to report comorbidities related to inflammation among other conditions [<CitationRef CitationID="CR24">24</CitationRef>]. The 15 migraine patients’ pain information, including headache, comorbid pain, with or without aura, whether it meets chronic migraine criteria or not, and medication overuse information are provided in the Table <InternalRef RefID="Tab3">3</InternalRef>. The number of migraines in 30 days was 11.2 ± 5.7 days, and the number of headaches in 30 days was 18.6 ± 7.7 days. About 53% of the patients met chronic migraine criteria, based on the most recent diagnostic criteria (ICHD-3), i.e., headache occurring on 15 or more days/month for more than three months, which, on at least eight days/month, has the features of migraine headache. Eight out of 15 patients (53%) met the criteria for overuse of any pain medication.<Table ID="Tab3" Float="Yes">
<Caption Language="En">
<CaptionNumber>Table 3</CaptionNumber>
<CaptionContent><SimplePara>Migraine, headache (HA), pain information and overuse of pain medication</SimplePara></CaptionContent>
</Caption>
<tgroup cols="14">
<colspec colnum="1" colname="c1" align="left"/>
<colspec colnum="2" colname="c2" align="left"/>
<colspec colnum="3" colname="c3" align="left"/>
<colspec colnum="4" colname="c4" align="left"/>
<colspec colnum="5" colname="c5" align="left"/>
<colspec colnum="6" colname="c6" align="left"/>
<colspec colnum="7" colname="c7" align="left"/>
<colspec colnum="8" colname="c8" align="left"/>
<colspec colnum="9" colname="c9" align="left"/>
<colspec colnum="10" colname="c10" align="left"/>
<colspec colnum="11" colname="c11" align="left"/>
<colspec colnum="12" colname="c12" align="left"/>
<colspec colnum="13" colname="c13" align="left"/>
<colspec colnum="14" colname="c14" align="left"/>
<thead>
<row>
<entry align="left" colname="c1"><SimplePara>Study ID</SimplePara></entry>
<entry align="left" colname="c2"><SimplePara>Number of HA per 30 days</SimplePara></entry>
<entry align="left" colname="c3"><SimplePara>Number of migraines per 30 days</SimplePara></entry>
<entry align="left" colname="c4"><SimplePara>Comorbid pain</SimplePara></entry>
<entry align="left" colname="c5"><SimplePara>Aura</SimplePara></entry>
<entry align="left" colname="c6"><SimplePara>Meets chronic migraine criteria</SimplePara></entry>
<entry align="left" colname="c7"><SimplePara>Percent of days with HA (A)</SimplePara></entry>
<entry align="left" colname="c8"><SimplePara>Percent of days with Migraine (B)</SimplePara></entry>
<entry align="left" colname="c9"><SimplePara>Percent of headaches that are migraines (A/B)</SimplePara></entry>
<entry align="left" colname="c10"><SimplePara>Meets criteria for overuse of any pain medication</SimplePara></entry>
<entry align="left" colname="c11"><SimplePara>Triptan overuse</SimplePara></entry>
<entry align="left" colname="c12"><SimplePara>NSAID /ASA overuse</SimplePara></entry>
<entry align="left" colname="c13"><SimplePara>Overuse of opioids</SimplePara></entry>
<entry align="left" colname="c14"><SimplePara>Overuse multiple drug classes</SimplePara></entry>
</row>
</thead>
<tbody>
<row>
<entry align="left" colname="c1"><SimplePara>M1133</SimplePara></entry>
<entry align="left" colname="c2"><SimplePara>9</SimplePara></entry>
<entry align="left" colname="c3"><SimplePara>9</SimplePara></entry>
<entry align="left" colname="c4"><SimplePara>TMJ</SimplePara></entry>
<entry align="left" colname="c5"><SimplePara>1</SimplePara></entry>
<entry align="left" colname="c6"><SimplePara>0</SimplePara></entry>
<entry align="left" colname="c7"><SimplePara>31%</SimplePara></entry>
<entry align="left" colname="c8"><SimplePara>29%</SimplePara></entry>
<entry align="left" colname="c9"><SimplePara>91%</SimplePara></entry>
<entry align="left" colname="c10"><SimplePara><Emphasis Type="Bold">0</Emphasis></SimplePara></entry>
<entry align="left" colname="c11"><SimplePara>0</SimplePara></entry>
<entry align="left" colname="c12"><SimplePara>0</SimplePara></entry>
<entry align="left" colname="c13"><SimplePara>0</SimplePara></entry>
<entry align="left" colname="c14"><SimplePara>0</SimplePara></entry>
</row>
<row>
<entry align="left" colname="c1"><SimplePara>M1139</SimplePara></entry>
<entry align="left" colname="c2"><SimplePara>26</SimplePara></entry>
<entry align="left" colname="c3"><SimplePara>20</SimplePara></entry>
<entry align="left" colname="c4"><SimplePara>None</SimplePara></entry>
<entry align="left" colname="c5"><SimplePara>1</SimplePara></entry>
<entry align="left" colname="c6"><SimplePara>1</SimplePara></entry>
<entry align="left" colname="c7"><SimplePara>87%</SimplePara></entry>
<entry align="left" colname="c8"><SimplePara>65%</SimplePara></entry>
<entry align="left" colname="c9"><SimplePara>75%</SimplePara></entry>
<entry align="left" colname="c10"><SimplePara><Emphasis Type="Bold">1</Emphasis></SimplePara></entry>
<entry align="left" colname="c11"><SimplePara>0</SimplePara></entry>
<entry align="left" colname="c12"><SimplePara>1</SimplePara></entry>
<entry align="left" colname="c13"><SimplePara>0</SimplePara></entry>
<entry align="left" colname="c14"><SimplePara>1</SimplePara></entry>
</row>
<row>
<entry align="left" colname="c1"><SimplePara>M1140</SimplePara></entry>
<entry align="left" colname="c2"><SimplePara>30</SimplePara></entry>
<entry align="left" colname="c3"><SimplePara>19</SimplePara></entry>
<entry align="left" colname="c4"><SimplePara>IBS</SimplePara></entry>
<entry align="left" colname="c5"><SimplePara>0</SimplePara></entry>
<entry align="left" colname="c6"><SimplePara>1</SimplePara></entry>
<entry align="left" colname="c7"><SimplePara>100%</SimplePara></entry>
<entry align="left" colname="c8"><SimplePara>62%</SimplePara></entry>
<entry align="left" colname="c9"><SimplePara>62%</SimplePara></entry>
<entry align="left" colname="c10"><SimplePara><Emphasis Type="Bold">0</Emphasis></SimplePara></entry>
<entry align="left" colname="c11"><SimplePara>0</SimplePara></entry>
<entry align="left" colname="c12"><SimplePara>0</SimplePara></entry>
<entry align="left" colname="c13"><SimplePara>0</SimplePara></entry>
<entry align="left" colname="c14"><SimplePara>0</SimplePara></entry>
</row>
<row>
<entry align="left" colname="c1"><SimplePara>M1142</SimplePara></entry>
<entry align="left" colname="c2"><SimplePara>30</SimplePara></entry>
<entry align="left" colname="c3"><SimplePara>20</SimplePara></entry>
<entry align="left" colname="c4"><SimplePara>Fibromyalgia</SimplePara></entry>
<entry align="left" colname="c5"><SimplePara>0</SimplePara></entry>
<entry align="left" colname="c6"><SimplePara>1</SimplePara></entry>
<entry align="left" colname="c7"><SimplePara>100%</SimplePara></entry>
<entry align="left" colname="c8"><SimplePara>68%</SimplePara></entry>
<entry align="left" colname="c9"><SimplePara>68%</SimplePara></entry>
<entry align="left" colname="c10"><SimplePara><Emphasis Type="Bold">1</Emphasis></SimplePara></entry>
<entry align="left" colname="c11"><SimplePara>0</SimplePara></entry>
<entry align="left" colname="c12"><SimplePara>0</SimplePara></entry>
<entry align="left" colname="c13"><SimplePara>0</SimplePara></entry>
<entry align="left" colname="c14"><SimplePara>1</SimplePara></entry>
</row>
<row>
<entry align="left" colname="c1"><SimplePara>M1143</SimplePara></entry>
<entry align="left" colname="c2"><SimplePara>30</SimplePara></entry>
<entry align="left" colname="c3"><SimplePara>20</SimplePara></entry>
<entry align="left" colname="c4"><SimplePara>Fibromyalgia</SimplePara></entry>
<entry align="left" colname="c5"><SimplePara>0</SimplePara></entry>
<entry align="left" colname="c6"><SimplePara>1</SimplePara></entry>
<entry align="left" colname="c7"><SimplePara>100%</SimplePara></entry>
<entry align="left" colname="c8"><SimplePara>68%</SimplePara></entry>
<entry align="left" colname="c9"><SimplePara>68%</SimplePara></entry>
<entry align="left" colname="c10"><SimplePara><Emphasis Type="Bold">0</Emphasis></SimplePara></entry>
<entry align="left" colname="c11"><SimplePara>0</SimplePara></entry>
<entry align="left" colname="c12"><SimplePara>0</SimplePara></entry>
<entry align="left" colname="c13"><SimplePara>0</SimplePara></entry>
<entry align="left" colname="c14"><SimplePara>0</SimplePara></entry>
</row>
<row>
<entry align="left" colname="c1"><SimplePara>M1144</SimplePara></entry>
<entry align="left" colname="c2"><SimplePara>17</SimplePara></entry>
<entry align="left" colname="c3"><SimplePara>7</SimplePara></entry>
<entry align="left" colname="c4"><SimplePara>IBS</SimplePara></entry>
<entry align="left" colname="c5"><SimplePara>0</SimplePara></entry>
<entry align="left" colname="c6"><SimplePara>0</SimplePara></entry>
<entry align="left" colname="c7"><SimplePara>57%</SimplePara></entry>
<entry align="left" colname="c8"><SimplePara>22%</SimplePara></entry>
<entry align="left" colname="c9"><SimplePara>38%</SimplePara></entry>
<entry align="left" colname="c10"><SimplePara><Emphasis Type="Bold">0</Emphasis></SimplePara></entry>
<entry align="left" colname="c11"><SimplePara>0</SimplePara></entry>
<entry align="left" colname="c12"><SimplePara>0</SimplePara></entry>
<entry align="left" colname="c13"><SimplePara>0</SimplePara></entry>
<entry align="left" colname="c14"><SimplePara>0</SimplePara></entry>
</row>
<row>
<entry align="left" colname="c1"><SimplePara>M1145</SimplePara></entry>
<entry align="left" colname="c2"><SimplePara>24</SimplePara></entry>
<entry align="left" colname="c3"><SimplePara>9</SimplePara></entry>
<entry align="left" colname="c4"><SimplePara>Back pain</SimplePara></entry>
<entry align="left" colname="c5"><SimplePara>0</SimplePara></entry>
<entry align="left" colname="c6"><SimplePara>1</SimplePara></entry>
<entry align="left" colname="c7"><SimplePara>81%</SimplePara></entry>
<entry align="left" colname="c8"><SimplePara>29%</SimplePara></entry>
<entry align="left" colname="c9"><SimplePara>35%</SimplePara></entry>
<entry align="left" colname="c10"><SimplePara><Emphasis Type="Bold">1</Emphasis></SimplePara></entry>
<entry align="left" colname="c11"><SimplePara>0</SimplePara></entry>
<entry align="left" colname="c12"><SimplePara>0</SimplePara></entry>
<entry align="left" colname="c13"><SimplePara>1</SimplePara></entry>
<entry align="left" colname="c14"><SimplePara>1</SimplePara></entry>
</row>
<row>
<entry align="left" colname="c1"><SimplePara>M1149</SimplePara></entry>
<entry align="left" colname="c2"><SimplePara>10</SimplePara></entry>
<entry align="left" colname="c3"><SimplePara>6</SimplePara></entry>
<entry align="left" colname="c4"><SimplePara>None</SimplePara></entry>
<entry align="left" colname="c5"><SimplePara>0</SimplePara></entry>
<entry align="left" colname="c6"><SimplePara>0</SimplePara></entry>
<entry align="left" colname="c7"><SimplePara>34%</SimplePara></entry>
<entry align="left" colname="c8"><SimplePara>21%</SimplePara></entry>
<entry align="left" colname="c9"><SimplePara>60%</SimplePara></entry>
<entry align="left" colname="c10"><SimplePara><Emphasis Type="Bold">1</Emphasis></SimplePara></entry>
<entry align="left" colname="c11"><SimplePara>0</SimplePara></entry>
<entry align="left" colname="c12"><SimplePara>0</SimplePara></entry>
<entry align="left" colname="c13"><SimplePara>0</SimplePara></entry>
<entry align="left" colname="c14"><SimplePara>1</SimplePara></entry>
</row>
<row>
<entry align="left" colname="c1"><SimplePara>M1152</SimplePara></entry>
<entry align="left" colname="c2"><SimplePara>9</SimplePara></entry>
<entry align="left" colname="c3"><SimplePara>6</SimplePara></entry>
<entry align="left" colname="c4"><SimplePara>None</SimplePara></entry>
<entry align="left" colname="c5"><SimplePara>1</SimplePara></entry>
<entry align="left" colname="c6"><SimplePara>0</SimplePara></entry>
<entry align="left" colname="c7"><SimplePara>29%</SimplePara></entry>
<entry align="left" colname="c8"><SimplePara>20%</SimplePara></entry>
<entry align="left" colname="c9"><SimplePara>70%</SimplePara></entry>
<entry align="left" colname="c10"><SimplePara><Emphasis Type="Bold">0</Emphasis></SimplePara></entry>
<entry align="left" colname="c11"><SimplePara>0</SimplePara></entry>
<entry align="left" colname="c12"><SimplePara>0</SimplePara></entry>
<entry align="left" colname="c13"><SimplePara>0</SimplePara></entry>
<entry align="left" colname="c14"><SimplePara>0</SimplePara></entry>
</row>
<row>
<entry align="left" colname="c1"><SimplePara>M1153</SimplePara></entry>
<entry align="left" colname="c2"><SimplePara>19</SimplePara></entry>
<entry align="left" colname="c3"><SimplePara>12</SimplePara></entry>
<entry align="left" colname="c4"><SimplePara>None</SimplePara></entry>
<entry align="left" colname="c5"><SimplePara>0</SimplePara></entry>
<entry align="left" colname="c6"><SimplePara>1</SimplePara></entry>
<entry align="left" colname="c7"><SimplePara>64%</SimplePara></entry>
<entry align="left" colname="c8"><SimplePara>41%</SimplePara></entry>
<entry align="left" colname="c9"><SimplePara>64%</SimplePara></entry>
<entry align="left" colname="c10"><SimplePara><Emphasis Type="Bold">1</Emphasis></SimplePara></entry>
<entry align="left" colname="c11"><SimplePara>0</SimplePara></entry>
<entry align="left" colname="c12"><SimplePara>0</SimplePara></entry>
<entry align="left" colname="c13"><SimplePara>0</SimplePara></entry>
<entry align="left" colname="c14"><SimplePara>1</SimplePara></entry>
</row>
<row>
<entry align="left" colname="c1"><SimplePara>M1154</SimplePara></entry>
<entry align="left" colname="c2"><SimplePara>17</SimplePara></entry>
<entry align="left" colname="c3"><SimplePara>6</SimplePara></entry>
<entry align="left" colname="c4"><SimplePara>Arthritis</SimplePara></entry>
<entry align="left" colname="c5"><SimplePara>1</SimplePara></entry>
<entry align="left" colname="c6"><SimplePara>0</SimplePara></entry>
<entry align="left" colname="c7"><SimplePara>55%</SimplePara></entry>
<entry align="left" colname="c8"><SimplePara>21%</SimplePara></entry>
<entry align="left" colname="c9"><SimplePara>38%</SimplePara></entry>
<entry align="left" colname="c10"><SimplePara><Emphasis Type="Bold">1</Emphasis></SimplePara></entry>
<entry align="left" colname="c11"><SimplePara>0</SimplePara></entry>
<entry align="left" colname="c12"><SimplePara>0</SimplePara></entry>
<entry align="left" colname="c13"><SimplePara>0</SimplePara></entry>
<entry align="left" colname="c14"><SimplePara>1</SimplePara></entry>
</row>
<row>
<entry align="left" colname="c1"><SimplePara>M1155</SimplePara></entry>
<entry align="left" colname="c2"><SimplePara>16</SimplePara></entry>
<entry align="left" colname="c3"><SimplePara>8</SimplePara></entry>
<entry align="left" colname="c4"><SimplePara>Back pain</SimplePara></entry>
<entry align="left" colname="c5"><SimplePara>0</SimplePara></entry>
<entry align="left" colname="c6"><SimplePara>1</SimplePara></entry>
<entry align="left" colname="c7"><SimplePara>52%</SimplePara></entry>
<entry align="left" colname="c8"><SimplePara>28%</SimplePara></entry>
<entry align="left" colname="c9"><SimplePara>54%</SimplePara></entry>
<entry align="left" colname="c10"><SimplePara><Emphasis Type="Bold">0</Emphasis></SimplePara></entry>
<entry align="left" colname="c11"><SimplePara>0</SimplePara></entry>
<entry align="left" colname="c12"><SimplePara>0</SimplePara></entry>
<entry align="left" colname="c13"><SimplePara>0</SimplePara></entry>
<entry align="left" colname="c14"><SimplePara>0</SimplePara></entry>
</row>
<row>
<entry align="left" colname="c1"><SimplePara>M1156</SimplePara></entry>
<entry align="left" colname="c2"><SimplePara>13</SimplePara></entry>
<entry align="left" colname="c3"><SimplePara>5</SimplePara></entry>
<entry align="left" colname="c4"><SimplePara>None</SimplePara></entry>
<entry align="left" colname="c5"><SimplePara>0</SimplePara></entry>
<entry align="left" colname="c6"><SimplePara>0</SimplePara></entry>
<entry align="left" colname="c7"><SimplePara>43%</SimplePara></entry>
<entry align="left" colname="c8"><SimplePara>18%</SimplePara></entry>
<entry align="left" colname="c9"><SimplePara>42%</SimplePara></entry>
<entry align="left" colname="c10"><SimplePara><Emphasis Type="Bold">1</Emphasis></SimplePara></entry>
<entry align="left" colname="c11"><SimplePara>0</SimplePara></entry>
<entry align="left" colname="c12"><SimplePara>0</SimplePara></entry>
<entry align="left" colname="c13"><SimplePara>0</SimplePara></entry>
<entry align="left" colname="c14"><SimplePara>1</SimplePara></entry>
</row>
<row>
<entry align="left" colname="c1"><SimplePara>M1158</SimplePara></entry>
<entry align="left" colname="c2"><SimplePara>12</SimplePara></entry>
<entry align="left" colname="c3"><SimplePara>11</SimplePara></entry>
<entry align="left" colname="c4"><SimplePara>Arthritis</SimplePara></entry>
<entry align="left" colname="c5"><SimplePara>0</SimplePara></entry>
<entry align="left" colname="c6"><SimplePara>0</SimplePara></entry>
<entry align="left" colname="c7"><SimplePara>41%</SimplePara></entry>
<entry align="left" colname="c8"><SimplePara>38%</SimplePara></entry>
<entry align="left" colname="c9"><SimplePara>92%</SimplePara></entry>
<entry align="left" colname="c10"><SimplePara><Emphasis Type="Bold">1</Emphasis></SimplePara></entry>
<entry align="left" colname="c11"><SimplePara>0</SimplePara></entry>
<entry align="left" colname="c12"><SimplePara>0</SimplePara></entry>
<entry align="left" colname="c13"><SimplePara>0</SimplePara></entry>
<entry align="left" colname="c14"><SimplePara>1</SimplePara></entry>
</row>
<row>
<entry align="left" colname="c1"><SimplePara>M1159</SimplePara></entry>
<entry align="left" colname="c2"><SimplePara>16</SimplePara></entry>
<entry align="left" colname="c3"><SimplePara>10</SimplePara></entry>
<entry align="left" colname="c4"><SimplePara>None</SimplePara></entry>
<entry align="left" colname="c5"><SimplePara>1</SimplePara></entry>
<entry align="left" colname="c6"><SimplePara>1</SimplePara></entry>
<entry align="left" colname="c7"><SimplePara>55%</SimplePara></entry>
<entry align="left" colname="c8"><SimplePara>32%</SimplePara></entry>
<entry align="left" colname="c9"><SimplePara>58%</SimplePara></entry>
<entry align="left" colname="c10"><SimplePara><Emphasis Type="Bold">0</Emphasis></SimplePara></entry>
<entry align="left" colname="c11"><SimplePara>0</SimplePara></entry>
<entry align="left" colname="c12"><SimplePara>0</SimplePara></entry>
<entry align="left" colname="c13"><SimplePara>0</SimplePara></entry>
<entry align="left" colname="c14"><SimplePara>0</SimplePara></entry>
</row>
<row>
<entry align="left" colname="c1"><SimplePara>Mean</SimplePara></entry>
<entry align="left" colname="c2"><SimplePara>18.6</SimplePara></entry>
<entry align="left" colname="c3"><SimplePara>11.2</SimplePara></entry>
<entry align="left" colname="c4"><SimplePara>Sum</SimplePara></entry>
<entry align="left" colname="c5"><SimplePara>5</SimplePara></entry>
<entry align="left" colname="c6"><SimplePara>8</SimplePara></entry>
<entry align="left" colname="c7"/>
<entry align="left" colname="c8"/>
<entry align="left" colname="c9"/>
<entry align="left" colname="c10"><SimplePara>8</SimplePara></entry>
<entry align="left" colname="c11"/>
<entry align="left" colname="c12"/>
<entry align="left" colname="c13"/>
<entry align="left" colname="c14"/>
</row>
<row>
<entry align="left" colname="c1"><SimplePara>SD</SimplePara></entry>
<entry align="left" colname="c2"><SimplePara>7.7</SimplePara></entry>
<entry align="left" colname="c3"><SimplePara>5.7</SimplePara></entry>
<entry align="left" colname="c4"><SimplePara>Percent</SimplePara></entry>
<entry align="left" colname="c5"><SimplePara>33%</SimplePara></entry>
<entry align="left" colname="c6"><SimplePara>53%</SimplePara></entry>
<entry align="left" colname="c7"/>
<entry align="left" colname="c8"/>
<entry align="left" colname="c9"/>
<entry align="left" colname="c10"><SimplePara>53%</SimplePara></entry>
<entry align="left" colname="c11"/>
<entry align="left" colname="c12"/>
<entry align="left" colname="c13"/>
<entry align="left" colname="c14"/>
</row>
</tbody>
</tgroup>
<tfooter><SimplePara>Definition of chronic migraine: Headache occurring on 15 or more days/month for more than 3 months, which, on at least 8 days/month, </SimplePara><SimplePara>has the features of migraine headache</SimplePara></tfooter>
</Table>
</Para>
</Section2>
<Section2 ID="Sec12">
<Heading>Comparison of CD14<Superscript>+</Superscript>CD16<Superscript>++</Superscript> monocytes and CD14<Superscript>++</Superscript>CD16<Superscript>−</Superscript> monocytes</Heading>
<Para ID="Par32">To examine whether migraine patients have altered blood monocytes, we analyzed the peripheral blood classic and non-classic monocytes in migraineurs and matched control group using flow cytometry. In PBMCs single cells population, we removed NK and T cells, and then divided the HLA-DR + population into three subgroups and analyzed by CD14 and CD16 expression strength (Fig. <InternalRef RefID="Fig1">1</InternalRef>A). We found that the non-classical monocyte percentage (11.9 ± 10.5)) (Table <InternalRef RefID="Tab4">4</InternalRef> and Fig. <InternalRef RefID="Fig1">1</InternalRef>B) was lower in the migraine group compared with the control group, (33.9 ± 21.4) (<Emphasis Type="Italic">p</Emphasis> = 0.005). In contrast, the percentage of classical monocytes (CD14<Superscript>++</Superscript>CD16<Superscript>−</Superscript>) was 49.9 ± 27.6% in the control group and 72.3. ± 18.1% in the migraine group (<Emphasis Type="Italic">p</Emphasis> = 0.06) (Table <InternalRef RefID="Tab4">4</InternalRef> and Fig. <InternalRef RefID="Fig1">1</InternalRef>B). Supplemental Table <InternalRef RefID="Tab1">1</InternalRef> also provides estimates comparing individuals with chronic migraine and medication overuse headache (MOH) to controls. These estimates should be interpreted with caution due to the extremely small sample sizes.<Figure Float="Yes" Category="Standard" ID="Fig1">
<Caption Language="En">
<CaptionNumber>Fig. 1</CaptionNumber>
<CaptionContent><SimplePara>Non-classical monocytes (CD14 + CD16 + +) were significantly lower in the peripheral blood of migraine group compared with the matched control group. (<Emphasis Type="Bold">A</Emphasis>) First, the lymphocytes and monocytes populations are highlighted, and the single cell population was selected only. Then NK cells, T cells were removed. HLA-DR and SSC-A subset was selected, and three populations within the monocytes were identified by CD14 and CD16 markers. (<Emphasis Type="Bold">B</Emphasis>) Bar graph showed that non-classical monocytes (CD14 + CD16 + +) were significantly lower (11.9 ± 10.5 vs. 33.9 ± 21.4), **<Emphasis Type="Italic">p</Emphasis> = 0.005 in the peripheral blood of migraine group compared with the matched control group, *<Emphasis Type="Italic">p</Emphasis> &lt; 0.05, **<Emphasis Type="Italic">p</Emphasis> &lt; 0.01. Data are represented as means ± SD, significance was determined by nonparametric Wilcoxon signed rank test</SimplePara></CaptionContent>
</Caption><MediaObject ID="MO1"><ImageObject FileRef="12883_2022_2781_Fig1_HTML.gif" Format="GIF" Color="BlackWhite" Type="Linedraw" Rendition="HTML"/>
</MediaObject></Figure>
<Table ID="Tab4" Float="Yes">
<Caption Language="En">
<CaptionNumber>Table 4</CaptionNumber>
<CaptionContent><SimplePara>Means, standard deviations, and medians for groups defined by control and migraine status</SimplePara></CaptionContent>
</Caption>
<tgroup cols="6">
<colspec colnum="1" colname="c1" align="left"/>
<colspec colnum="2" colname="c2" align="left"/>
<colspec colnum="3" colname="c3" align="left"/>
<colspec colnum="4" colname="c4" align="left"/>
<colspec colnum="5" colname="c5" align="left"/>
<colspec colnum="6" colname="c6" align="left"/>
<thead>
<row>
<entry align="left" colname="c1"><SimplePara>Variable</SimplePara></entry>
<entry align="left" colname="c2" nameend="c3" namest="c2"><SimplePara>Controls</SimplePara></entry>
<entry align="left" colname="c4" nameend="c6" namest="c4"><SimplePara>Migraine</SimplePara></entry>
</row>
</thead>
<tbody>
<row>
<entry align="left" colname="c1"/>
<entry align="left" colname="c2" nameend="c3" namest="c2"><SimplePara><Emphasis Type="Italic">n</Emphasis> = 15</SimplePara></entry>
<entry align="left" colname="c4" nameend="c6" namest="c4"><SimplePara><Emphasis Type="Italic">n</Emphasis> = 15</SimplePara></entry>
</row>
<row>
<entry align="left" colname="c1"/>
<entry align="left" colname="c2"><SimplePara>Mean (SD)</SimplePara></entry>
<entry align="left" colname="c3"><SimplePara>Median</SimplePara></entry>
<entry align="left" colname="c4"><SimplePara>Mean (SD)</SimplePara></entry>
<entry align="left" colname="c5"><SimplePara>Median</SimplePara></entry>
<entry align="left" colname="c6"><SimplePara><Emphasis Type="Italic">p</Emphasis> value<Superscript>*</Superscript></SimplePara></entry>
</row>
<row>
<entry align="left" colname="c1" nameend="c6" namest="c1"><SimplePara>Monocytes (%)</SimplePara></entry>
</row>
<row>
<entry align="left" colname="c1"><SimplePara> Classical (CD16-CD14 +)</SimplePara></entry>
<entry align="left" colname="c2"><SimplePara>49.9 (27.6)</SimplePara></entry>
<entry align="left" colname="c3"><SimplePara>48.7</SimplePara></entry>
<entry align="left" colname="c4"><SimplePara>72.3 (18.1)</SimplePara></entry>
<entry align="left" colname="c5"><SimplePara>78.5</SimplePara></entry>
<entry align="left" colname="c6"><SimplePara>0.06</SimplePara></entry>
</row>
<row>
<entry align="left" colname="c1"><SimplePara> Intermediate (CD16 + CD14 +)</SimplePara></entry>
<entry align="left" colname="c2"><SimplePara>2.23 (1.51)</SimplePara></entry>
<entry align="left" colname="c3"><SimplePara>1.86</SimplePara></entry>
<entry align="left" colname="c4"><SimplePara>4.44 (4.88)</SimplePara></entry>
<entry align="left" colname="c5"><SimplePara>3.44</SimplePara></entry>
<entry align="left" colname="c6"><SimplePara>0.09</SimplePara></entry>
</row>
<row>
<entry align="left" colname="c1"><SimplePara> Nonclassical (CD16 + CD14-)</SimplePara></entry>
<entry align="left" colname="c2"><SimplePara>33.9 (21.4)</SimplePara></entry>
<entry align="left" colname="c3"><SimplePara>33.2</SimplePara></entry>
<entry align="left" colname="c4"><SimplePara>11.9 (10.5)</SimplePara></entry>
<entry align="left" colname="c5"><SimplePara>9.16</SimplePara></entry>
<entry align="left" colname="c6"><SimplePara>0.005</SimplePara></entry>
</row>
<row>
<entry align="left" colname="c1" nameend="c6" namest="c1"><SimplePara>T cells (%)</SimplePara></entry>
</row>
<row>
<entry align="left" colname="c1"><SimplePara> CD4 + </SimplePara></entry>
<entry align="left" colname="c2"><SimplePara>70.6 (8.92)</SimplePara></entry>
<entry align="left" colname="c3"><SimplePara>66.3</SimplePara></entry>
<entry align="left" colname="c4"><SimplePara>64.0 (5.45)</SimplePara></entry>
<entry align="left" colname="c5"><SimplePara>63.3</SimplePara></entry>
<entry align="left" colname="c6"><SimplePara>0.035</SimplePara></entry>
</row>
<row>
<entry align="left" colname="c1"><SimplePara> CD8 + </SimplePara></entry>
<entry align="left" colname="c2"><SimplePara>21.1 (7.92)</SimplePara></entry>
<entry align="left" colname="c3"><SimplePara>22.3</SimplePara></entry>
<entry align="left" colname="c4"><SimplePara>24.3 (6.16)</SimplePara></entry>
<entry align="left" colname="c5"><SimplePara>22.9</SimplePara></entry>
<entry align="left" colname="c6"><SimplePara>0.3</SimplePara></entry>
</row>
<row>
<entry align="left" colname="c1"><SimplePara> CD4/CD8</SimplePara></entry>
<entry align="left" colname="c2"><SimplePara>4.02 (2.10)</SimplePara></entry>
<entry align="left" colname="c3"><SimplePara>3.23</SimplePara></entry>
<entry align="left" colname="c4"><SimplePara>2.80 (0.75)</SimplePara></entry>
<entry align="left" colname="c5"><SimplePara>2.83</SimplePara></entry>
<entry align="left" colname="c6"><SimplePara>0.09</SimplePara></entry>
</row>
<row>
<entry align="left" colname="c1"><SimplePara> CD18(MFI) CD4</SimplePara></entry>
<entry align="left" colname="c2"><SimplePara>735 (139)</SimplePara></entry>
<entry align="left" colname="c3"><SimplePara>730</SimplePara></entry>
<entry align="left" colname="c4"><SimplePara>619 (135)</SimplePara></entry>
<entry align="left" colname="c5"><SimplePara>608</SimplePara></entry>
<entry align="left" colname="c6"><SimplePara>0.06</SimplePara></entry>
</row>
<row>
<entry align="left" colname="c1"><SimplePara> CD18(MFI) CD8</SimplePara></entry>
<entry align="left" colname="c2"><SimplePara>924 (239)</SimplePara></entry>
<entry align="left" colname="c3"><SimplePara>938</SimplePara></entry>
<entry align="left" colname="c4"><SimplePara>771 (250)</SimplePara></entry>
<entry align="left" colname="c5"><SimplePara>715</SimplePara></entry>
<entry align="left" colname="c6"><SimplePara>0.09</SimplePara></entry>
</row>
<row>
<entry align="left" colname="c1"><SimplePara> CD49(MFI) CD4</SimplePara></entry>
<entry align="left" colname="c2"><SimplePara>1247 (240)</SimplePara></entry>
<entry align="left" colname="c3"><SimplePara>1275</SimplePara></entry>
<entry align="left" colname="c4"><SimplePara>1195 (341)</SimplePara></entry>
<entry align="left" colname="c5"><SimplePara>1047</SimplePara></entry>
<entry align="left" colname="c6"><SimplePara>0.9</SimplePara></entry>
</row>
<row>
<entry align="left" colname="c1"><SimplePara> CD49(MFI) CD8</SimplePara></entry>
<entry align="left" colname="c2"><SimplePara>1468 (321)</SimplePara></entry>
<entry align="left" colname="c3"><SimplePara>1424</SimplePara></entry>
<entry align="left" colname="c4"><SimplePara>1327 (332)</SimplePara></entry>
<entry align="left" colname="c5"><SimplePara>1358</SimplePara></entry>
<entry align="left" colname="c6"><SimplePara>0.4</SimplePara></entry>
</row>
<row>
<entry align="left" colname="c1"><SimplePara> CD36</SimplePara></entry>
<entry align="left" colname="c2"><SimplePara>352 (255)</SimplePara></entry>
<entry align="left" colname="c3"><SimplePara>242</SimplePara></entry>
<entry align="left" colname="c4"><SimplePara>272 (191)</SimplePara></entry>
<entry align="left" colname="c5"><SimplePara>224</SimplePara></entry>
<entry align="left" colname="c6"><SimplePara>0.4</SimplePara></entry>
</row>
<row>
<entry align="left" colname="c1"><SimplePara> CD4 + CD25 + </SimplePara></entry>
<entry align="left" colname="c2"><SimplePara>8.29 (2.31)</SimplePara></entry>
<entry align="left" colname="c3"><SimplePara>7.69</SimplePara></entry>
<entry align="left" colname="c4"><SimplePara>5.66 (1.35)</SimplePara></entry>
<entry align="left" colname="c5"><SimplePara>5.08</SimplePara></entry>
<entry align="left" colname="c6"><SimplePara>0.001</SimplePara></entry>
</row>
</tbody>
</tgroup>
<tfooter><SimplePara><Superscript>*</Superscript><Emphasis Type="Italic">p</Emphasis> values in this table are based on comparisons with the controls based on the nonparametric Wilcoxon signed rank test</SimplePara></tfooter>
</Table>
</Para>
<Para ID="Par33">In exploratory sensitivity analyses using hierarchical linear models, we found significant differences at the <Emphasis Type="Italic">p</Emphasis> = 0.05 level between patients and controls comparing non-classical (mean difference[MD] -21.65; 95% confidence interval [CI] (-38.88, -4.42)) and classical monocytes (MD26.5; 95% CI: (3.04, 50.12)) in models adjusted for chronic migraine and MOH (Supplemental Table <InternalRef RefID="Tab2">2</InternalRef>).</Para>
</Section2>
<Section2 ID="Sec13">
<Heading>Percentage of CD4<Superscript>+</Superscript> and CD4<Superscript>+</Superscript>CD25<Superscript>+</Superscript> T cells in blood</Heading>
<Para ID="Par34">In our migraine group, CD4 + T cells were significantly lower(64 ± 5.45 vs. 70.6 ± 8.92) (<Emphasis Type="Italic">p</Emphasis> = 0.035) and CD8 + T cells were slightly higher (<Emphasis Type="Italic">p</Emphasis> = 0.3) in the migraine group compared with the control group (Table <InternalRef RefID="Tab4">4</InternalRef> and Fig. <InternalRef RefID="Fig2">2</InternalRef>). However, the CD4 + /CD8 ratio difference is not significant (<Emphasis Type="Italic">p</Emphasis> = 0.09). (Table <InternalRef RefID="Tab4">4</InternalRef>).<Figure Float="Yes" Category="Standard" ID="Fig2">
<Caption Language="En">
<CaptionNumber>Fig. 2</CaptionNumber>
<CaptionContent><SimplePara>CD4 T cell populations from migraineurs were significantly lower than controls. (<Emphasis Type="Bold">A</Emphasis>) CD4 T cell populations from migraineurs were significantly lower than controls (64.0 ± 5.45 vs. 70.6 ± 8.92), *<Emphasis Type="Italic">p</Emphasis> = 0.035. (<Emphasis Type="Bold">B</Emphasis>) CD4/CD8 ratio was lowed in the migraineurs, yet the change was not significant (not shown). *<Emphasis Type="Italic">p</Emphasis> &lt; 0.05, **<Emphasis Type="Italic">p</Emphasis> &lt; 0.01. Data are represented as means ± SD, significance was determined by nonparametric Wilcoxon signed rank test</SimplePara></CaptionContent>
</Caption><MediaObject ID="MO2"><ImageObject FileRef="12883_2022_2781_Fig2_HTML.gif" Format="GIF" Color="BlackWhite" Type="Linedraw" Rendition="HTML"/>
</MediaObject></Figure>
</Para>
<Para ID="Par35">We identified the CD4<Superscript>+</Superscript>CD25<Superscript>+</Superscript> population in this study and display the results in Fig. <InternalRef RefID="Fig3">3</InternalRef>A. Compared with the control group, the migraine group had a significantly lower percentage of CD4<Superscript>+</Superscript>CD25<Superscript>+</Superscript> T cells (Table <InternalRef RefID="Tab4">4</InternalRef> and Fig. <InternalRef RefID="Fig3">3</InternalRef>B). CD4<Superscript>+</Superscript>CD25<Superscript>+</Superscript> T cell percentages in matched control and migraine groups were about 8.3% and 5.7% of CD3<Superscript>+</Superscript> T cells respectively (<Emphasis Type="Italic">p</Emphasis> = 0.001). Significant differences between groups persisted after adjustment for chronic migraine and MOH (MD -2.52; 95% CI: -4.46, -0.57)(Supplemental Table <InternalRef RefID="Tab2">2</InternalRef>).<Figure Float="Yes" Category="Standard" ID="Fig3">
<Caption Language="En">
<CaptionNumber>Fig. 3</CaptionNumber>
<CaptionContent><SimplePara>CD4 + CD25 + T cell populations from migraineurs were significantly lower than controls. (<Emphasis Type="Bold">A</Emphasis>) The lymphocytes and monocytes populations are highlighted, and the single cell population was selected only. CD3 + and CD4 + population were selected, respectively. Finally, CD4 + CD25 + population was highlighted. (<Emphasis Type="Bold">B</Emphasis>) CD4 + CD25 + T cell populations from migraineurs were significantly lower than controls (5.66 ± 1.35 vs. 8.29 ± 2.31), **<Emphasis Type="Italic">P</Emphasis> = 0.001. Data are represented as means ± SD, significance was determined by nonparametric Wilcoxon signed rank test</SimplePara></CaptionContent>
</Caption><MediaObject ID="MO3"><ImageObject FileRef="12883_2022_2781_Fig3_HTML.gif" Format="GIF" Color="BlackWhite" Type="Linedraw" Rendition="HTML"/>
</MediaObject></Figure>
</Para>
</Section2>
<Section2 ID="Sec14">
<Heading>Integrin CD18 in CD4<Superscript>+</Superscript> and CD8<Superscript>+</Superscript> T cells</Heading>
<Para ID="Par36">Compared with the matched control group, migraine patients’ CD18, which is part of the LFA-1, were lower in expression levels measured by mean fluorescence intensity (MFI) on both CD4 T and CD8 T cells, as shown in Table <InternalRef RefID="Tab4">4</InternalRef> and Fig. <InternalRef RefID="Fig4">4</InternalRef>. The CD18 MFI on CD4 helper T cells in matched control and migraine group were 735 ± 139 and 619 ± 135, respectively (<Emphasis Type="Italic">p</Emphasis> = 0.06). The CD18 MFI on CD8 killer T cells in matched control and migraine groups were 924 ± 239 and 771 ± 250, respectively (<Emphasis Type="Italic">p</Emphasis> = 0.09)( Table <InternalRef RefID="Tab4">4</InternalRef> and Fig. <InternalRef RefID="Fig4">4</InternalRef>). Adjusting for chronic migraine and MOH attenuated the differences between the two groups. We found no significant difference in peripheral blood CD49d expression between migraineurs and healthy controls and controlling for chronic migraine and MOH reversed the direction of the difference. (Table <InternalRef RefID="Tab4">4</InternalRef> and Supplemental Table <InternalRef RefID="Tab1">1</InternalRef>.)<Figure Float="Yes" Category="Standard" ID="Fig4">
<Caption Language="En">
<CaptionNumber>Fig. 4</CaptionNumber>
<CaptionContent><SimplePara>Both CD4 + helper T cells and CD8 + killer T cells demonstrated lowered expression by mean fluorescence intensity (MFI) of integrin CD18, but not significantly. MFI of CD18 was lower in both CD4 + T cells and CD8 + T cells in migraineurs compared with controls, with <Emphasis Type="Italic">p</Emphasis> = 0.06 and <Emphasis Type="Italic">p</Emphasis> = 0.09, respectively. Data are represented as means ± SD, analysis was determined by nonparametric Wilcoxon signed rank test</SimplePara></CaptionContent>
</Caption><MediaObject ID="MO4"><ImageObject FileRef="12883_2022_2781_Fig4_HTML.gif" Format="GIF" Color="BlackWhite" Type="Linedraw" Rendition="HTML"/>
</MediaObject></Figure>
</Para>
</Section2>
<Section2 ID="Sec15">
<Heading>Cytokine analysis after ex vivo stimulation</Heading>
<Para ID="Par37">We stimulated PBMCs from the recruited patients and control volunteers ex. vivo with LPS; nine cytokines from supernatant were measured using the R&amp;D multiplex system. Out of the nine cytokines (TNF-α, IL-6, IL-10, IL-1β, IFN-y, IL-4, IL-17a, IL-12 p70, and IL-21) studied, only IL-1 β and TNF-α were in the readable ranges. No significant differences were detected. (Fig. <InternalRef RefID="Fig5">5</InternalRef>A and 5B).<Figure Float="Yes" Category="Standard" ID="Fig5">
<Caption Language="En">
<CaptionNumber>Fig. 5</CaptionNumber>
<CaptionContent><SimplePara>Cytokine analysis with 24-h LPS stimulation revealed no significant difference in inflammatory cytokine levels (IL-1 beta and TNF-a) between migraineurs and controls. Pre-stimulation and post-stimulation of IL-1β (Fig. 5A) and TNF-α (Fig. 5B) were processed using Stata software, no significant changes were found</SimplePara></CaptionContent>
</Caption><MediaObject ID="MO5"><ImageObject FileRef="12883_2022_2781_Fig5_HTML.gif" Format="GIF" Color="BlackWhite" Type="Linedraw" Rendition="HTML"/>
</MediaObject></Figure>
</Para>
</Section2>
<Section2 ID="Sec16">
<Heading>Other cell populations</Heading>
<Para ID="Par38">Other than the monocytes and T cell populations, we did not find differences in B cells, NK cells, or dendritic cells between the migraineurs and the control group.</Para>
</Section2>
</Section1>
<Section1 ID="Sec17">
<Heading>Discussion</Heading>
<Para ID="Par39">Using peripheral whole blood staining methodology, we found that migraineurs had both myeloid and lymphoid leukocyte surface marker changes compared with the matched control group, which supports the neurogenic inflammatory and autoimmune nature of migraine.</Para>
<Para ID="Par40">We demonstrated that peripheral blood non-classical monocytes (CD14<Superscript>+</Superscript>CD16<Superscript>++</Superscript>) in migraine patients were lower than controls. In migraine, triggering factors such as chronic stress, certain foods, hormonal fluctuation, depression and other unknown causes can generate sterile inflammation in CNS and activation of nociceptors [<CitationRef CitationID="CR25">25</CitationRef>]. In the presence of these inflammatory stimuli, circulating inflammatory monocytes can quickly migrate into affected tissues, where they differentiate into macrophages and dendritic cell subsets [<CitationRef CitationID="CR26" AdditionalCitationIDS="CR27">26</CitationRef>–<CitationRef CitationID="CR28">28</CitationRef>]. The patrolling monocytes localize to the endothelium of vascular inflammatory tissues and release inflammatory mediators [<CitationRef CitationID="CR26">26</CitationRef>, <CitationRef CitationID="CR29">29</CitationRef>]. Patrolling CD16<Superscript>+</Superscript> monocytes exhibit long-range crawling over the endothelium of vascular tissues [<CitationRef CitationID="CR17">17</CitationRef>, <CitationRef CitationID="CR18">18</CitationRef>], and may contribute to the pathogenesis of a wide range of chronic inflammatory diseases, such as obesity, diabetes, atherosclerosis, Chronic Obstructive Pulmonary Disease lung fibrosis, lung cancer, and Alzheimer’s disease [<CitationRef CitationID="CR30" AdditionalCitationIDS="CR31">30</CitationRef>–<CitationRef CitationID="CR32">32</CitationRef>]. This population of monocytes can be detected in perivascular circulation; studies have demonstrated decreased levels of nonclassical monocytes in the peripheral blood, as reported in severe forms of lupus nephritis and MS [<CitationRef CitationID="CR15">15</CitationRef>, <CitationRef CitationID="CR33">33</CitationRef>].</Para>
<Para ID="Par41">Current migraine research has provided some evidence of transmigration of non-classical monocytes to the CNS. Nagata et al. searched biomarkers for migraines using microarray analysis in 2009 [<CitationRef CitationID="CR11">11</CitationRef>]. In their report, the expression of 15 genes were altered in migraineurs compared to controls, and one-fifth of these genes were associated with cytoskeleton proteins. It has been reported that human non-classical monocytes exhibit crawling behavior on the endothelium both in vivo and in vitro [<CitationRef CitationID="CR16" AdditionalCitationIDS="CR17">16</CitationRef>–<CitationRef CitationID="CR18">18</CitationRef>, <CitationRef CitationID="CR26">26</CitationRef>, <CitationRef CitationID="CR30">30</CitationRef>]. Non-classical monocytes highly expressed genes associated with cytoskeleton mobility, including Rho GTPase, RHOC and RHOF, and some upstream Rho activators and downstream effectors [<CitationRef CitationID="CR16">16</CitationRef>]. These findings are consistent with the Waschbisch clinical study regarding CD16<Superscript>+</Superscript> monocytes migrating to the CNS in MS [<CitationRef CitationID="CR15">15</CitationRef>]. Tension-type headache and migraine without aura are among the most common primary headaches in MS patients [<CitationRef CitationID="CR34">34</CitationRef>]. CD16<Superscript>+</Superscript> monocytes play a pivotal role in immune-surveillance of the CNS, and they could migrate to the site of inflammation and contribute to the dysfunction of the BBB and CNS autoimmune disease [<CitationRef CitationID="CR15">15</CitationRef>] or NeuroAIDS [<CitationRef CitationID="CR35">35</CitationRef>]. Both the monocyte chemokine receptor CXCR7 [<CitationRef CitationID="CR35">35</CitationRef>, <CitationRef CitationID="CR36">36</CitationRef>] and the integrity of the BBB play roles in inflammatory migraine pathophysiology [<CitationRef CitationID="CR37">37</CitationRef>, <CitationRef CitationID="CR38">38</CitationRef>]. Due to limitations imposed by the parent RCT, and the small sample size of this affiliated pilot study, we have not investigated the profile of cerebrospinal fluid (CSF) samples. Immune cell profiling in CSF in future studies could provide additional insights into migraine pathogenesis.</Para>
<Para ID="Par42">Our study also indicated the potential association between migraine and failure of immunoregulation. We detected a significantly lower peripheral blood CD4 + and its subgroup CD4 + CD25 + T cells in the migraine group compared to the matched healthy controls even after controlling for covariates (See Fig. <InternalRef RefID="Fig2">2</InternalRef> and <InternalRef RefID="Fig3">3</InternalRef>). The finding of relatively lower CD4 + CD25 + T cells in migraineurs is consistent with a previous migraine study [<CitationRef CitationID="CR13">13</CitationRef>]. The difference between ours and Arumugam’s study are in the T cells subsets CD4 and CD8 cells. In our migraine group, CD4 + T cells were significantly lower and CD8 + T cells were slightly higher in the migraine group compared with the control group (Fig. <InternalRef RefID="Fig3">3</InternalRef>A). However, the differences in CD4 + /CD8 ratio was small. (Fig. <InternalRef RefID="Fig3">3</InternalRef>B) and appears to be largely due to lower ratio levels in the chronic migraine group (Table <InternalRef RefID="Tab4">4</InternalRef>). These results suggest that failure of immunoregulation could play a role in migraine pathophysiology. In an experimental mouse model of autoimmune encephalomyelitis, non-classical monocytes were shown to be potent suppressors of T cells [<CitationRef CitationID="CR39">39</CitationRef>]. Loss of quantity and/or suppressive function of non-classic monocytes may contribute to the development of autoimmune disease. Interestingly, a recent in vitro experiment showed that the CD16 + monocytes, not CD16- classical monocyte, promoted CD4 + T cell trafficking via the endothelial barrier [<CitationRef CitationID="CR15">15</CitationRef>]. Provided the CD16 + monocytes did migrate to the CNS, they then may enhance T cell entry into the CNS, the latter further facilitating CD16 + monocytes’ attachment to the microvasculature and contributing to the breakdown of the BBB. This could explain why peripheral blood CD4 + T cell numbers were lower in our study.</Para>
<Para ID="Par43">Considering that about half of the recruited patients also fall into chronic migraine or suffer from overuse of any pain medication, we did further analysis based on these two categories themselves. The results are in supplemental Table <InternalRef RefID="Tab1">1</InternalRef>. We found that chronic migraine patients demonstrated the most significant changes compared with their matched volunteers, including non-classical monocytes, CD4 + T cells, CD4/CD8 ratio, CD18 MFI on CD4 + and CD8 + T cells, CD49 MFI on CD4 + T cells, CD36, and CD4 + CD25 + T cell populations. We realized that the sample size was even smaller, and the pathophysiology of the transformation from episodic to chronic migraine can not be concluded at this time.</Para>
<Para ID="Par44">CD36 is a transmembrane protein expressed in various types of cells, including adipocytes, monocytes, macrophages, platelets, endothelial, and muscle cells [<CitationRef CitationID="CR40">40</CitationRef>]. This protein belongs to the scavenger receptor [<CitationRef CitationID="CR40">40</CitationRef>, <CitationRef CitationID="CR41">41</CitationRef>] and binds to lipoproteins, apoptotic cells, and long-chain fatty acids; thus, CD36 is also known as fatty acid translocase [<CitationRef CitationID="CR42">42</CitationRef>]. Coburn et al. demonstrated that long chain fatty acid uptake and utilization have been defective in CD36 knockout mice [<CitationRef CitationID="CR43">43</CitationRef>]. Our team reported that a dietary intervention with increased omega-3 fatty acids helped to reduce headache pain [<CitationRef CitationID="CR44">44</CitationRef>, <CitationRef CitationID="CR45">45</CitationRef>], and it has been known that omega-3 could induce the CD36 mRNA expression in an animal model [<CitationRef CitationID="CR46">46</CitationRef>, <CitationRef CitationID="CR47">47</CitationRef>]. CD36 can bind to three classes of ligands including modified phospholipids, long chain fatty acids and domains of thrombospondin homologs [<CitationRef CitationID="CR40">40</CitationRef>]. Broad expression of CD36 on different cells suggests this multi-functional receptor could be involved in a broad spectrum of diseases [<CitationRef CitationID="CR40">40</CitationRef>, <CitationRef CitationID="CR48" AdditionalCitationIDS="CR49">48</CitationRef>–<CitationRef CitationID="CR50">50</CitationRef>]. The effects of high dietary omega-3 and low omega-6 targeted alteration to treat migraine in the parent randomized clinical trial suggested that the binding of long chain fatty acid to CD36 might play vital roles in chronic headache [<CitationRef CitationID="CR44">44</CitationRef>] and possibly for migraine [<CitationRef CitationID="CR45">45</CitationRef>]. Indeed, predominant monocytes and platelets gene up-regulations are characteristic for migraine [<CitationRef CitationID="CR10">10</CitationRef>]. CD36 binding to domains of thrombospondin homologs and the downstream inflammation activation might play a role in migraine pathophysiology, but the details are still elusive.</Para>
<Para ID="Par45">T-cell subset and expression of integrins are reduced to potentially facilitate the lymphocyte transmigration to the CNS. LFA-1 is expressed on white blood cells including lymphocytes and other leukocytes and plays a crucial role in the emigration of leukocytes, leaving the bloodstream to enter the tissues. It is a heterodimeric glycoprotein with non-covalently linked subunits alpha (CD11a) and beta (CD18). Empl et al.’s study reported that migraine-with-aura patients had significantly lower LFA-1 expression on both CD4 + and CD8 + T cells than that of controls [<CitationRef CitationID="CR51">51</CitationRef>]. Sarchielli and colleagues found that LFA -1 on CD4 + and CD8 + T cells were progressively down-regulated at two and four hours after migraine attack onset [<CitationRef CitationID="CR52">52</CitationRef>].</Para>
<Para ID="Par46">Previous research has reported that elevated levels of biomarkers of inflammation are linked to migraine [<CitationRef CitationID="CR5">5</CitationRef>, <CitationRef CitationID="CR53">53</CitationRef>, <CitationRef CitationID="CR54">54</CitationRef>]. In the early phase of inflammation, the release of excessive amounts of pro-inflammatory cytokines and lipid-mediators is tied to the pathogenesis of organ dysfunction. Cytokines and chemokines are essential molecular and pain mediators in neurovascular inflammation. Some proinflammatory cytokines levels increased after migraine attacks [<CitationRef CitationID="CR25" AdditionalCitationIDS="CR26">25</CitationRef>–<CitationRef CitationID="CR27">27</CitationRef>]. In addition, cytokines might play a critical role in the initiation and persistence of pain by activating nociceptive sensory neurons [<CitationRef CitationID="CR55">55</CitationRef>, <CitationRef CitationID="CR56">56</CitationRef>]. The most relevant cytokines related to migraines include IL-1, IL-2, IL-4, IL-6, IL-10, TNF-α, and TGF-β [<CitationRef CitationID="CR9">9</CitationRef>, <CitationRef CitationID="CR57" AdditionalCitationIDS="CR58">57</CitationRef>–<CitationRef CitationID="CR59">59</CitationRef>]. Recent studies investigating neuroinflammation in migraine reveal the role of inflammasome via inflammasome complex players including IL-1β and IL-18 [<CitationRef CitationID="CR60">60</CitationRef>]. In this study, we did not find significant changes of inflammatory cytokines from serum (data not provided) or ex vivo LPS stimulated PBMCs between migraine patients and matched control groups. Although IL-6 has been reported with higher production from this population in the Koon’s study [<CitationRef CitationID="CR61">61</CitationRef>], we found a reduced non-classical monocyte population in the peripheral blood, and this is likely to be a reason for not finding significantly increased IL-6 production. Moreover, condition of ex vivo LPS stimulation needs to be investigated in the future.</Para>
<Para ID="Par47">There are some limitations in this pilot study. For instance, the sample size was relatively small, and the ex vivo LPS stimulation of PBMC for cytokine production used only a single 24-h stimulation time point. Because of limited patient samples available from the clinical parent study, CSF samples were not examined.</Para>
<Para ID="Par48">In summary, we observed that the percentage of peripheral non-classical monocyte (CD14<Superscript>+</Superscript>CD16<Superscript>++</Superscript>) in migraine is lower than in controls, suggesting possible migration of the CD14<Superscript>+</Superscript>CD16<Superscript>++</Superscript> population into the endothelium of cranial vessels. This migration potentially plays a role in releasing inflammatory mediators, leading to migraine pathogenesis. Future research regarding the levels of non-classic monocyte population in the CNS (for example, in cerebrospinal fluid) would be of interest to confirm the potential migration of the CD16<Superscript>+</Superscript> monocyte population. Migraine appears to be an inflammatory disease with a lowered CD4<Superscript>+</Superscript>T cell population, specifically a lower CD4<Superscript>+</Superscript>CD25<Superscript>+</Superscript> T cell population. These preliminary findings need to be confirmed with studies conducted on a larger sample size of patients with migraine.</Para>
<Para ID="Par49">If future studies can directly confirm the migration of the non-classical monocytes in the CNS of migraine patients, potential therapeutic strategies may be broadened. For example, since CD16<Superscript>+</Superscript> monocytes express CXCR7 on cell surface; using CXCR7 antagonist might help reduce the non-classical monocytes transmigration across the BBB [<CitationRef CitationID="CR35">35</CitationRef>]. This study also provides additional evidence for the use of targeted alterations in dietary linolenic acid and n-3 EPA<Superscript>+</Superscript>DHA in chronic migraineurs [<CitationRef CitationID="CR44">44</CitationRef>, <CitationRef CitationID="CR45">45</CitationRef>]. Neuroinflammation pathways, specifically those involving inflammasome proteins, such as IL-1β, IL-18, and caspase-1, seem promising candidates as biomarkers or treatment targets in migraine [<CitationRef CitationID="CR60">60</CitationRef>], providing some interesting direction for further study.</Para>
</Section1>
<Section1 ID="Sec18">
<Heading>Conclusions</Heading>
<Para ID="Par50">Our results suggest that migraine is associated with dysregulated peripheral immune homeostasis and that neuroinflammation and autoimmune may play a role in its pathophysiology.</Para>
</Section1>
</Body>
<BodyRef FileRef="12883_2022_2781_OnlinePDF.pdf" TargetType="OnlinePDF" PDFType="Typeset"/>
<ArticleBackmatter>
<ArticleNote Type="Misc">
<Heading>Publisher's Note</Heading><SimplePara>Springer Nature remains neutral with regard to jurisdictional claims in published maps and institutional affiliations.</SimplePara></ArticleNote>
<Acknowledgments>
<Heading>Acknowledgements</Heading><SimplePara>The postdoctoral office location was at the Program on Integrative Medicine, Department of Physical Medicine and Rehabilitation, UNC School of Medicine, Chapel Hill, NC. The benchwork was conducted in Dr. Lishan Su's laboratory at the Department of Microbiology and Immunology, School of Medicine, UNC-Chapel Hill. Dr. Guangming Li offered generous technical support. Dr. Can Cui helped set up the strategy for the FlowJo analysis. Drs. Xuewei Zhu, Christopher Ramsden, Lishan Su, and Peng Liu generously helped proofread the manuscript. Ms. Theresa Watson from St. Mary-of-the-Woods College and Mr. Steve Baker helped with figure editing.</SimplePara></Acknowledgments>
<AuthorContribution>
<Heading>Authors’ contributions</Heading><SimplePara>H.L. designed the experiments, performed the experiments, and was the primary author of this manuscript. Q.F. contributed to experimental design, data processing, and statistical analysis. K.P. recruited and consented the control group, performed experiments with H.L., and critically revised this manuscript. Y.S. processed the flow cytometry raw data, statistical analysis, and generated related graphs. K.R.F. was a Co-I on the parent R01, and was involved with the NC TraCS 2 k grant application (protocol), data analysis and editing the manuscript as the senior author. S.G. and J.D.M. participated in editing the manuscript and management of the NIH T-32 fellowship grant NCCIH 5T32AT003378, as well as participating as Co-I and PI on the parent RO1. The author(s) read and approved the final manuscript.</SimplePara></AuthorContribution>
<FundingInformation>
<Heading>Funding</Heading><SimplePara>The parent grant funded by NIH NCCIH R01-AT007813 (2013–2018) was awarded to Dr. John D. Mann as principal investigator at the UNC School of Medicine, Chapel Hill, NC. The study’s first author (H.L.) was financially supported by NIH T32 Fellowship NCCIH 5T32AT003378 and the study itself was supported by an NC TraCS2K from UNC Translational and Clinical Science Institute award 2KR691507 (H.L.).</SimplePara></FundingInformation>
<DataAvailability Type="Data">
<Heading>Availability of data and materials</Heading><SimplePara>The datasets used and /or analysed during the current study are not able to share due to ethnical/legal restrictions. UNC Health/CDWH only permits data use on a project-by-project basis (i.e., a given IRB) and any disclosures outside of UNC require a data use agreement.</SimplePara></DataAvailability>
<Ethics>
<Heading>Declarations</Heading>
<FormalPara RenderingStyle="Style1" ID="FPar1">
<Heading>Ethics approval and consent to participate</Heading>
<Para ID="Par51">This study was carried out according to the guidelines and regulations for human research ethics and good clinical and lab practice. The Institutional Review Board of the University of North Carolina at Chapel Hill reviewed and approved the experimental protocols (Study # 15–1139). Participants in the study gave informed consent for their participation, including completing questionnaires and providing blood specimens for analysis.</Para>
</FormalPara>
<FormalPara RenderingStyle="Style1" ID="FPar2">
<Heading>Consent for publication</Heading>
<Para ID="Par52">Not applicable.</Para>
</FormalPara>
<FormalPara RenderingStyle="Style1" ID="FPar3">
<Heading>Competing interests</Heading>
<Para ID="Par53">The authors declare no conflict of interest. The contents of this publication are solely the authors' responsibility and so do not represent the official views and opinions of the N.I.H.</Para>
</FormalPara>
</Ethics>
<Appendix ID="App1" OutputMedium="Online">
<Section1 ID="Sec19">
<Heading>Supplementary Information</Heading>
<Para ID="Par54">Below is the link to the electronic supplementary material.<MediaObject ID="MOESM1"><DataObject FileRef="12883_2022_2781_MOESM1_ESM.docx">
<Caption Language="En">
<CaptionContent><SimplePara><Emphasis Type="Bold">Additional file 1.</Emphasis></SimplePara></CaptionContent>
</Caption>
</DataObject></MediaObject><MediaObject ID="MOESM2"><DataObject FileRef="12883_2022_2781_MOESM2_ESM.docx">
<Caption Language="En">
<CaptionContent><SimplePara><Emphasis Type="Bold">Additional file 2.</Emphasis></SimplePara></CaptionContent>
</Caption>
</DataObject></MediaObject><MediaObject ID="MOESM3"><DataObject FileRef="12883_2022_2781_MOESM3_ESM.docx">
<Caption Language="En">
<CaptionContent><SimplePara><Emphasis Type="Bold">Additional file 3.</Emphasis></SimplePara></CaptionContent>
</Caption>
</DataObject></MediaObject><MediaObject ID="MOESM4"><DataObject FileRef="12883_2022_2781_MOESM4_ESM.docx">
<Caption Language="En">
<CaptionContent><SimplePara><Emphasis Type="Bold">Additional file 4.</Emphasis></SimplePara></CaptionContent>
</Caption>
</DataObject></MediaObject></Para>
</Section1>
</Appendix>
<Bibliography ID="Bib1">
<Heading>References</Heading>
<Citation ID="CR1">
<CitationNumber>1.</CitationNumber>
<BibArticle>
<BibAuthorName>
<Initials>LJ</Initials>
<FamilyName>Stovner</FamilyName>
</BibAuthorName>
<BibAuthorName>
<Initials>K</Initials>
<FamilyName>Hagen</FamilyName>
</BibAuthorName>
<BibAuthorName>
<Initials>R</Initials>
<FamilyName>Jensen</FamilyName>
</BibAuthorName>
<BibAuthorName>
<Initials>Z</Initials>
<FamilyName>Katsarava</FamilyName>
</BibAuthorName>
<BibAuthorName>
<Initials>RB</Initials>
<FamilyName>Lipton</FamilyName>
</BibAuthorName>
<BibAuthorName>
<Initials>AI</Initials>
<FamilyName>Scher</FamilyName>
</BibAuthorName>
<Etal/>
<Year>2007</Year>
<ArticleTitle Language="En">The global burden of headache: a documentation of headache prevalence and disability worldwide</ArticleTitle>
<JournalTitle>Cephalalgia</JournalTitle>
<VolumeID>27</VolumeID>
<IssueID>3</IssueID>
<FirstPage>193</FirstPage>
<LastPage>210</LastPage>
<BibArticleDOI>10.1111/j.1468-2982.2007.01288.x</BibArticleDOI>
</BibArticle>
<BibUnstructured>Stovner LJ, Hagen K, Jensen R, Katsarava Z, Lipton RB, Scher AI, et al. The global burden of headache: a documentation of headache prevalence and disability worldwide. Cephalalgia. 2007;27(3):193–210. <ExternalRef>
<RefSource>https://doi.org/10.1111/j.1468-2982.2007.01288.x</RefSource>
<RefTarget TargetType="DOI" Address="10.1111/j.1468-2982.2007.01288.x"/>
</ExternalRef>.</BibUnstructured>
</Citation>
<Citation ID="CR2">
<CitationNumber>2.</CitationNumber>
<BibArticle>
<BibAuthorName>
<Initials>JD</Initials>
<FamilyName>Mann</FamilyName>
</BibAuthorName>
<BibAuthorName>
<Initials>KR</Initials>
<FamilyName>Faurot</FamilyName>
</BibAuthorName>
<BibAuthorName>
<Initials>B</Initials>
<FamilyName>MacIntosh</FamilyName>
</BibAuthorName>
<BibAuthorName>
<Initials>OS</Initials>
<FamilyName>Palsson</FamilyName>
</BibAuthorName>
<BibAuthorName>
<Initials>CM</Initials>
<FamilyName>Suchindran</FamilyName>
</BibAuthorName>
<BibAuthorName>
<Initials>SA</Initials>
<FamilyName>Gaylord</FamilyName>
</BibAuthorName>
<Etal/>
<Year>2018</Year>
<ArticleTitle Language="En">A sixteen-week three-armed, randomized, controlled trial investigating clinical and biochemical effects of targeted alterations in dietary linoleic acid and n-3 EPA+DHA in adults with episodic migraine: Study protocol</ArticleTitle>
<JournalTitle>Prostaglandins Leukot Essent Fatty Acids</JournalTitle>
<VolumeID>128</VolumeID>
<FirstPage>41</FirstPage>
<LastPage>52</LastPage>
<BibArticleDOI>10.1016/j.plefa.2017.11.002</BibArticleDOI>
</BibArticle>
<BibUnstructured>Mann JD, Faurot KR, MacIntosh B, Palsson OS, Suchindran CM, Gaylord SA, et al. A sixteen-week three-armed, randomized, controlled trial investigating clinical and biochemical effects of targeted alterations in dietary linoleic acid and n-3 EPA+DHA in adults with episodic migraine: Study protocol. Prostaglandins Leukot Essent Fatty Acids. 2018;128:41–52. <ExternalRef>
<RefSource>https://doi.org/10.1016/j.plefa.2017.11.002</RefSource>
<RefTarget TargetType="DOI" Address="10.1016/j.plefa.2017.11.002"/>
</ExternalRef>.</BibUnstructured>
</Citation>
<Citation ID="CR3">
<CitationNumber>3.</CitationNumber>
<BibArticle>
<BibAuthorName>
<Initials>DJ</Initials>
<FamilyName>Williamson</FamilyName>
</BibAuthorName>
<BibAuthorName>
<Initials>RJ</Initials>
<FamilyName>Hargreaves</FamilyName>
</BibAuthorName>
<Year>2001</Year>
<ArticleTitle Language="En">Neurogenic inflammation in the context of migraine</ArticleTitle>
<JournalTitle>Microsc Res Tech</JournalTitle>
<VolumeID>53</VolumeID>
<IssueID>3</IssueID>
<FirstPage>167</FirstPage>
<LastPage>178</LastPage>
<BibArticleDOI>10.1002/jemt.1081</BibArticleDOI>
</BibArticle>
<BibUnstructured>Williamson DJ, Hargreaves RJ. Neurogenic inflammation in the context of migraine. Microsc Res Tech. 2001;53(3):167–78. <ExternalRef>
<RefSource>https://doi.org/10.1002/jemt.1081</RefSource>
<RefTarget TargetType="DOI" Address="10.1002/jemt.1081"/>
</ExternalRef>.</BibUnstructured>
</Citation>
<Citation ID="CR4">
<CitationNumber>4.</CitationNumber>
<BibArticle>
<BibAuthorName>
<Initials>C</Initials>
<FamilyName>Waeber</FamilyName>
</BibAuthorName>
<BibAuthorName>
<Initials>MA</Initials>
<FamilyName>Moskowitz</FamilyName>
</BibAuthorName>
<Year>2005</Year>
<ArticleTitle Language="En">Migraine as an inflammatory disorder</ArticleTitle>
<JournalTitle>Neurology</JournalTitle>
<VolumeID>64</VolumeID>
<IssueID>10 suppl 2</IssueID>
<FirstPage>S9</FirstPage>
<LastPage>S15</LastPage>
<BibArticleDOI>10.1212/WNL.64.10_suppl_2.S9</BibArticleDOI>
</BibArticle>
<BibUnstructured>Waeber C, Moskowitz MA. Migraine as an inflammatory disorder. Neurology. 2005;64(10 suppl 2):S9–15. <ExternalRef>
<RefSource>https://doi.org/10.1212/WNL.64.10_suppl_2.S9</RefSource>
<RefTarget TargetType="DOI" Address="10.1212/WNL.64.10_suppl_2.S9"/>
</ExternalRef>.</BibUnstructured>
</Citation>
<Citation ID="CR5">
<CitationNumber>5.</CitationNumber>
<BibUnstructured>Tietjen GE, Khubchandani J, Herial N, Palm-Meinders IH, Koppen H, Terwindt GM, et al. Migraine and vascular disease biomarkers: A population-based case-control study. Cephalalgia. 2017:333102417698936. <ExternalRef>
<RefSource>https://doi.org/10.1177/0333102417698936</RefSource>
<RefTarget TargetType="DOI" Address="10.1177/0333102417698936"/>
</ExternalRef>.</BibUnstructured>
</Citation>
<Citation ID="CR6">
<CitationNumber>6.</CitationNumber>
<BibUnstructured>Mahajan R, Mahajan R, Juneja A, Anand K. Inflammatory biomarkers in migraine- A prospective observational study. Int J Sci Res. 2020.</BibUnstructured>
</Citation>
<Citation ID="CR7">
<CitationNumber>7.</CitationNumber>
<BibUnstructured>Sarıcam G. Relationship between migraine headache and hematological parameters. Acta neurologica Belgica 2020.</BibUnstructured>
</Citation>
<Citation ID="CR8">
<CitationNumber>8.</CitationNumber>
<BibArticle>
<BibAuthorName>
<Initials>RH</Initials>
<FamilyName>Kemper</FamilyName>
</BibAuthorName>
<BibAuthorName>
<Initials>WJ</Initials>
<FamilyName>Meijler</FamilyName>
</BibAuthorName>
<BibAuthorName>
<Initials>J</Initials>
<FamilyName>Korf</FamilyName>
</BibAuthorName>
<BibAuthorName>
<Initials>GJ</Initials>
<FamilyName>Horst</FamilyName>
<Particle>Ter</Particle>
</BibAuthorName>
<Year>2001</Year>
<ArticleTitle Language="En">Migraine and function of the immune system: a meta-analysis of clinical literature published between 1966 and 1999</ArticleTitle>
<JournalTitle>Cephalalgia</JournalTitle>
<VolumeID>21</VolumeID>
<IssueID>5</IssueID>
<FirstPage>549</FirstPage>
<LastPage>557</LastPage>
<BibArticleDOI>10.1046/j.1468-2982.2001.00196.x</BibArticleDOI>
</BibArticle>
<BibUnstructured>Kemper RH, Meijler WJ, Korf J, Ter Horst GJ. Migraine and function of the immune system: a meta-analysis of clinical literature published between 1966 and 1999. Cephalalgia. 2001;21(5):549–57. <ExternalRef>
<RefSource>https://doi.org/10.1046/j.1468-2982.2001.00196.x</RefSource>
<RefTarget TargetType="DOI" Address="10.1046/j.1468-2982.2001.00196.x"/>
</ExternalRef>.</BibUnstructured>
</Citation>
<Citation ID="CR9">
<CitationNumber>9.</CitationNumber>
<BibArticle>
<BibAuthorName>
<Initials>PP</Initials>
<FamilyName>Bruno</FamilyName>
</BibAuthorName>
<BibAuthorName>
<Initials>F</Initials>
<FamilyName>Carpino</FamilyName>
</BibAuthorName>
<BibAuthorName>
<Initials>G</Initials>
<FamilyName>Carpino</FamilyName>
</BibAuthorName>
<BibAuthorName>
<Initials>A</Initials>
<FamilyName>Zicari</FamilyName>
</BibAuthorName>
<Year>2007</Year>
<ArticleTitle Language="En">An overview on immune system and migraine</ArticleTitle>
<JournalTitle>Eur Rev Med Pharmacol Sci</JournalTitle>
<VolumeID>11</VolumeID>
<IssueID>4</IssueID>
<FirstPage>245</FirstPage>
<LastPage>248</LastPage>
</BibArticle>
<BibUnstructured>Bruno PP, Carpino F, Carpino G, Zicari A. An overview on immune system and migraine. Eur Rev Med Pharmacol Sci. 2007;11(4):245–8.</BibUnstructured>
</Citation>
<Citation ID="CR10">
<CitationNumber>10.</CitationNumber>
<BibArticle>
<BibAuthorName>
<Initials>X</Initials>
<FamilyName>Du</FamilyName>
</BibAuthorName>
<BibAuthorName>
<Initials>Y</Initials>
<FamilyName>Tang</FamilyName>
</BibAuthorName>
<BibAuthorName>
<Initials>H</Initials>
<FamilyName>Xu</FamilyName>
</BibAuthorName>
<BibAuthorName>
<Initials>L</Initials>
<FamilyName>Lit</FamilyName>
</BibAuthorName>
<BibAuthorName>
<Initials>W</Initials>
<FamilyName>Walker</FamilyName>
</BibAuthorName>
<BibAuthorName>
<Initials>P</Initials>
<FamilyName>Ashwood</FamilyName>
</BibAuthorName>
<Etal/>
<Year>2006</Year>
<ArticleTitle Language="En">Genomic profiles for human peripheral blood T cells, B cells, natural killer cells, monocytes, and polymorphonuclear cells: Comparisons to ischemic stroke, migraine, and Tourette syndrome</ArticleTitle>
<JournalTitle>Genomics</JournalTitle>
<VolumeID>87</VolumeID>
<IssueID>6</IssueID>
<FirstPage>693</FirstPage>
<LastPage>703</LastPage>
<BibArticleDOI>10.1016/j.ygeno.2006.02.003</BibArticleDOI>
</BibArticle>
<BibUnstructured>Du X, Tang Y, Xu H, Lit L, Walker W, Ashwood P, et al. Genomic profiles for human peripheral blood T cells, B cells, natural killer cells, monocytes, and polymorphonuclear cells: Comparisons to ischemic stroke, migraine, and Tourette syndrome. Genomics. 2006;87(6):693–703. <ExternalRef>
<RefSource>https://doi.org/10.1016/j.ygeno.2006.02.003</RefSource>
<RefTarget TargetType="DOI" Address="10.1016/j.ygeno.2006.02.003"/>
</ExternalRef>.</BibUnstructured>
</Citation>
<Citation ID="CR11">
<CitationNumber>11.</CitationNumber>
<BibArticle>
<BibAuthorName>
<Initials>E</Initials>
<FamilyName>Nagata</FamilyName>
</BibAuthorName>
<BibAuthorName>
<Initials>H</Initials>
<FamilyName>Hattori</FamilyName>
</BibAuthorName>
<BibAuthorName>
<Initials>M</Initials>
<FamilyName>Kato</FamilyName>
</BibAuthorName>
<BibAuthorName>
<Initials>S</Initials>
<FamilyName>Ogasawara</FamilyName>
</BibAuthorName>
<BibAuthorName>
<Initials>S</Initials>
<FamilyName>Suzuki</FamilyName>
</BibAuthorName>
<BibAuthorName>
<Initials>M</Initials>
<FamilyName>Shibata</FamilyName>
</BibAuthorName>
<Etal/>
<Year>2009</Year>
<ArticleTitle Language="En">Identification of biomarkers associated with migraine with aura</ArticleTitle>
<JournalTitle>Neurosci Res</JournalTitle>
<VolumeID>64</VolumeID>
<IssueID>1</IssueID>
<FirstPage>104</FirstPage>
<LastPage>110</LastPage>
<BibArticleDOI>10.1016/j.neures.2009.02.001</BibArticleDOI>
</BibArticle>
<BibUnstructured>Nagata E, Hattori H, Kato M, Ogasawara S, Suzuki S, Shibata M, et al. Identification of biomarkers associated with migraine with aura. Neurosci Res. 2009;64(1):104–10. <ExternalRef>
<RefSource>https://doi.org/10.1016/j.neures.2009.02.001</RefSource>
<RefTarget TargetType="DOI" Address="10.1016/j.neures.2009.02.001"/>
</ExternalRef>.</BibUnstructured>
</Citation>
<Citation ID="CR12">
<CitationNumber>12.</CitationNumber>
<BibUnstructured>Gerring ZF, Powell JE, Montgomery GW, Nyholt DR. Genome-wide analysis of blood gene expression in migraine implicates immune-inflammatory pathways. Cephalalgia. 2017:333102416686769. <ExternalRef>
<RefSource>https://doi.org/10.1177/0333102416686769</RefSource>
<RefTarget TargetType="DOI" Address="10.1177/0333102416686769"/>
</ExternalRef>.</BibUnstructured>
</Citation>
<Citation ID="CR13">
<CitationNumber>13.</CitationNumber>
<BibArticle>
<BibAuthorName>
<Initials>M</Initials>
<FamilyName>Arumugam</FamilyName>
</BibAuthorName>
<BibAuthorName>
<Initials>V</Initials>
<FamilyName>Parthasarathy</FamilyName>
</BibAuthorName>
<Year>2016</Year>
<ArticleTitle Language="En">Reduction of CD4+CD25+ regulatory T-cells in migraine: Is migraine an autoimmune disorder?</ArticleTitle>
<JournalTitle>J Neuroimmunol</JournalTitle>
<VolumeID>290</VolumeID>
<FirstPage>54</FirstPage>
<LastPage>59</LastPage>
<BibArticleDOI>10.1016/j.jneuroim.2015.11.015</BibArticleDOI>
</BibArticle>
<BibUnstructured>Arumugam M, Parthasarathy V. Reduction of CD4+CD25+ regulatory T-cells in migraine: Is migraine an autoimmune disorder? J Neuroimmunol. 2016;290:54–9. <ExternalRef>
<RefSource>https://doi.org/10.1016/j.jneuroim.2015.11.015</RefSource>
<RefTarget TargetType="DOI" Address="10.1016/j.jneuroim.2015.11.015"/>
</ExternalRef>.</BibUnstructured>
</Citation>
<Citation ID="CR14">
<CitationNumber>14.</CitationNumber>
<BibUnstructured>Sampath P, Moideen K, Ranganathan UD, Bethunaickan R. Monocyte Subsets: Phenotypes and Function in Tuberculosis Infection. Frontiers in Immunology. 2018;9 1726. <ExternalRef>
<RefSource>https://doi.org/10.3389/fimmu.2018.01726</RefSource>
<RefTarget TargetType="DOI" Address="10.3389/fimmu.2018.01726"/>
</ExternalRef>.</BibUnstructured>
</Citation>
<Citation ID="CR15">
<CitationNumber>15.</CitationNumber>
<BibArticle>
<BibAuthorName>
<Initials>A</Initials>
<FamilyName>Waschbisch</FamilyName>
</BibAuthorName>
<BibAuthorName>
<Initials>S</Initials>
<FamilyName>Schroder</FamilyName>
</BibAuthorName>
<BibAuthorName>
<Initials>D</Initials>
<FamilyName>Schraudner</FamilyName>
</BibAuthorName>
<BibAuthorName>
<Initials>L</Initials>
<FamilyName>Sammet</FamilyName>
</BibAuthorName>
<BibAuthorName>
<Initials>B</Initials>
<FamilyName>Weksler</FamilyName>
</BibAuthorName>
<BibAuthorName>
<Initials>A</Initials>
<FamilyName>Melms</FamilyName>
</BibAuthorName>
<Etal/>
<Year>2016</Year>
<ArticleTitle Language="En">Pivotal Role for CD16+ Monocytes in Immune Surveillance of the Central Nervous System</ArticleTitle>
<JournalTitle>J Immunol</JournalTitle>
<VolumeID>196</VolumeID>
<IssueID>4</IssueID>
<FirstPage>1558</FirstPage>
<LastPage>1567</LastPage>
<BibArticleDOI>10.4049/jimmunol.1501960</BibArticleDOI>
</BibArticle>
<BibUnstructured>Waschbisch A, Schroder S, Schraudner D, Sammet L, Weksler B, Melms A, et al. Pivotal Role for CD16+ Monocytes in Immune Surveillance of the Central Nervous System. J Immunol. 2016;196(4):1558–67. <ExternalRef>
<RefSource>https://doi.org/10.4049/jimmunol.1501960</RefSource>
<RefTarget TargetType="DOI" Address="10.4049/jimmunol.1501960"/>
</ExternalRef>.</BibUnstructured>
</Citation>
<Citation ID="CR16">
<CitationNumber>16.</CitationNumber>
<BibArticle>
<BibAuthorName>
<Initials>KL</Initials>
<FamilyName>Wong</FamilyName>
</BibAuthorName>
<BibAuthorName>
<Initials>WH</Initials>
<FamilyName>Yeap</FamilyName>
</BibAuthorName>
<BibAuthorName>
<Initials>JJY</Initials>
<FamilyName>Tai</FamilyName>
</BibAuthorName>
<BibAuthorName>
<Initials>SM</Initials>
<FamilyName>Ong</FamilyName>
</BibAuthorName>
<BibAuthorName>
<Initials>TM</Initials>
<FamilyName>Dang</FamilyName>
</BibAuthorName>
<BibAuthorName>
<Initials>SC</Initials>
<FamilyName>Wong</FamilyName>
</BibAuthorName>
<Year>2012</Year>
<ArticleTitle Language="En">The three human monocyte subsets: implications for health and disease</ArticleTitle>
<JournalTitle>Immunol Res</JournalTitle>
<VolumeID>53</VolumeID>
<IssueID>1</IssueID>
<FirstPage>41</FirstPage>
<LastPage>57</LastPage>
<BibArticleDOI>10.1007/s12026-012-8297-3</BibArticleDOI>
</BibArticle>
<BibUnstructured>Wong KL, Yeap WH, Tai JJY, Ong SM, Dang TM, Wong SC. The three human monocyte subsets: implications for health and disease. Immunol Res. 2012;53(1):41–57. <ExternalRef>
<RefSource>https://doi.org/10.1007/s12026-012-8297-3</RefSource>
<RefTarget TargetType="DOI" Address="10.1007/s12026-012-8297-3"/>
</ExternalRef>.</BibUnstructured>
</Citation>
<Citation ID="CR17">
<CitationNumber>17.</CitationNumber>
<BibArticle>
<BibAuthorName>
<Initials>C</Initials>
<FamilyName>Auffray</FamilyName>
</BibAuthorName>
<BibAuthorName>
<Initials>MH</Initials>
<FamilyName>Sieweke</FamilyName>
</BibAuthorName>
<BibAuthorName>
<Initials>F</Initials>
<FamilyName>Geissmann</FamilyName>
</BibAuthorName>
<Year>2009</Year>
<ArticleTitle Language="En">Blood Monocytes: Development, Heterogeneity, and Relationship with Dendritic Cells</ArticleTitle>
<JournalTitle>Annu Rev Immunol</JournalTitle>
<VolumeID>27</VolumeID>
<IssueID>1</IssueID>
<FirstPage>669</FirstPage>
<LastPage>692</LastPage>
<BibArticleDOI>10.1146/annurev.immunol.021908.132557</BibArticleDOI>
</BibArticle>
<BibUnstructured>Auffray C, Sieweke MH, Geissmann F. Blood Monocytes: Development, Heterogeneity, and Relationship with Dendritic Cells. Annu Rev Immunol. 2009;27(1):669–92. <ExternalRef>
<RefSource>https://doi.org/10.1146/annurev.immunol.021908.132557</RefSource>
<RefTarget TargetType="DOI" Address="10.1146/annurev.immunol.021908.132557"/>
</ExternalRef>.</BibUnstructured>
</Citation>
<Citation ID="CR18">
<CitationNumber>18.</CitationNumber>
<BibArticle>
<BibAuthorName>
<Initials>P</Initials>
<FamilyName>Saha</FamilyName>
</BibAuthorName>
<BibAuthorName>
<Initials>F</Initials>
<FamilyName>Geissmann</FamilyName>
</BibAuthorName>
<Year>2011</Year>
<ArticleTitle Language="En">Toward a functional characterization of blood monocytes</ArticleTitle>
<JournalTitle>Immunol Cell Biol</JournalTitle>
<VolumeID>89</VolumeID>
<IssueID>1</IssueID>
<FirstPage>2</FirstPage>
<LastPage>4</LastPage>
</BibArticle>
<BibUnstructured>Saha P, Geissmann F. Toward a functional characterization of blood monocytes. Immunol Cell Biol. 2011;89(1):2–4.</BibUnstructured>
</Citation>
<Citation ID="CR19">
<CitationNumber>19.</CitationNumber>
<BibUnstructured>Mukherjee R, Kanti Barman P, Kumar Thatoi P, Tripathy R, Kumar Das B, Ravindran B. Non-Classical monocytes display inflammatory features: Validation in Sepsis and Systemic Lupus Erythematous. Scientific Reports. 2015;5 1:13886. <ExternalRef>
<RefSource>https://doi.org/10.1038/srep13886</RefSource>
<RefTarget TargetType="DOI" Address="10.1038/srep13886"/>
</ExternalRef>.</BibUnstructured>
</Citation>
<Citation ID="CR20">
<CitationNumber>20.</CitationNumber>
<BibUnstructured>Veenstra M, León-Rivera R, Li M, Gama L, Clements JE, Berman JW. Mechanisms of CNS Viral Seeding by HIV+ CD14+ CD16+ Monocytes: Establishment and Reseeding of Viral Reservoirs Contributing to HIV-Associated Neurocognitive Disorders. mBio. 2017;8 5:e01280–17. <ExternalRef>
<RefSource>https://doi.org/10.1128/mBio.01280-17</RefSource>
<RefTarget TargetType="DOI" Address="10.1128/mBio.01280-17"/>
</ExternalRef>.</BibUnstructured>
</Citation>
<Citation ID="CR21">
<CitationNumber>21.</CitationNumber>
<BibUnstructured>van Sleen Y, Wang Q, van der Geest KSM, Westra J, Abdulahad WH, Heeringa P, et al. Involvement of Monocyte Subsets in the Immunopathology of Giant Cell Arteritis. Scientific reports. 2017;7 1:6553. <ExternalRef>
<RefSource>https://doi.org/10.1038/s41598-017-06826-4</RefSource>
<RefTarget TargetType="DOI" Address="10.1038/s41598-017-06826-4"/>
</ExternalRef>.</BibUnstructured>
</Citation>
<Citation ID="CR22">
<CitationNumber>22.</CitationNumber>
<BibArticle>
<BibAuthorName>
<Initials>M</Initials>
<FamilyName>Marski</FamilyName>
</BibAuthorName>
<BibAuthorName>
<Initials>AL</Initials>
<FamilyName>Ye</FamilyName>
</BibAuthorName>
<BibAuthorName>
<Initials>C</Initials>
<FamilyName>Abraham</FamilyName>
</BibAuthorName>
<Year>2007</Year>
<ArticleTitle Language="En">CD18 is required for intestinal T cell responses at multiple immune checkpoints</ArticleTitle>
<JournalTitle>J Immunol</JournalTitle>
<VolumeID>178</VolumeID>
<IssueID>4</IssueID>
<FirstPage>2104</FirstPage>
<LastPage>2112</LastPage>
<BibArticleDOI>10.4049/jimmunol.178.4.2104</BibArticleDOI>
</BibArticle>
<BibUnstructured>Marski M, Ye AL, Abraham C. CD18 is required for intestinal T cell responses at multiple immune checkpoints. J Immunol. 2007;178(4):2104–12. <ExternalRef>
<RefSource>https://doi.org/10.4049/jimmunol.178.4.2104</RefSource>
<RefTarget TargetType="DOI" Address="10.4049/jimmunol.178.4.2104"/>
</ExternalRef>.</BibUnstructured>
</Citation>
<Citation ID="CR23">
<CitationNumber>23.</CitationNumber>
<BibArticle>
<BibAuthorName>
<Initials>JK</Initials>
<FamilyName>Nicholson</FamilyName>
</BibAuthorName>
<BibAuthorName>
<Initials>PE</Initials>
<FamilyName>Rao</FamilyName>
</BibAuthorName>
<BibAuthorName>
<Initials>T</Initials>
<FamilyName>Calvelli</FamilyName>
</BibAuthorName>
<BibAuthorName>
<Initials>M</Initials>
<FamilyName>Stetler-Stevenson</FamilyName>
</BibAuthorName>
<BibAuthorName>
<Initials>SW</Initials>
<FamilyName>Browning</FamilyName>
</BibAuthorName>
<BibAuthorName>
<Initials>L</Initials>
<FamilyName>Yeung</FamilyName>
</BibAuthorName>
<Etal/>
<Year>1994</Year>
<ArticleTitle Language="En">Artifactual staining of monoclonal antibodies in two-color combinations is due to an immunoglobulin in the serum and plasma</ArticleTitle>
<JournalTitle>Cytometry</JournalTitle>
<VolumeID>18</VolumeID>
<IssueID>3</IssueID>
<FirstPage>140</FirstPage>
<LastPage>146</LastPage>
<BibArticleDOI>10.1002/cyto.990180305</BibArticleDOI>
</BibArticle>
<BibUnstructured>Nicholson JK, Rao PE, Calvelli T, Stetler-Stevenson M, Browning SW, Yeung L, et al. Artifactual staining of monoclonal antibodies in two-color combinations is due to an immunoglobulin in the serum and plasma. Cytometry. 1994;18(3):140–6. <ExternalRef>
<RefSource>https://doi.org/10.1002/cyto.990180305</RefSource>
<RefTarget TargetType="DOI" Address="10.1002/cyto.990180305"/>
</ExternalRef>.</BibUnstructured>
</Citation>
<Citation ID="CR24">
<CitationNumber>24.</CitationNumber>
<BibUnstructured>Buse DC, Reed ML, Fanning KM, Bostic R, Dodick DW, Schwedt TJ, et al. Comorbid and co-occurring conditions in migraine and associated risk of increasing headache pain intensity and headache frequency: results of the migraine in America symptoms and treatment (MAST) study. The Journal of Headache and Pain. 2020;21 1:23. <ExternalRef>
<RefSource>https://doi.org/10.1186/s10194-020-1084-y</RefSource>
<RefTarget TargetType="DOI" Address="10.1186/s10194-020-1084-y"/>
</ExternalRef>.</BibUnstructured>
</Citation>
<Citation ID="CR25">
<CitationNumber>25.</CitationNumber>
<BibArticle>
<BibAuthorName>
<Initials>R</Initials>
<FamilyName>Ramachandran</FamilyName>
</BibAuthorName>
<Year>2018</Year>
<ArticleTitle Language="En">Neurogenic inflammation and its role in migraine</ArticleTitle>
<JournalTitle>Semin Immunopathol</JournalTitle>
<VolumeID>40</VolumeID>
<IssueID>3</IssueID>
<FirstPage>301</FirstPage>
<LastPage>314</LastPage>
<BibArticleDOI>10.1007/s00281-018-0676-y</BibArticleDOI>
</BibArticle>
<BibUnstructured>Ramachandran R. Neurogenic inflammation and its role in migraine. Semin Immunopathol. 2018;40(3):301–14. <ExternalRef>
<RefSource>https://doi.org/10.1007/s00281-018-0676-y</RefSource>
<RefTarget TargetType="DOI" Address="10.1007/s00281-018-0676-y"/>
</ExternalRef>.</BibUnstructured>
</Citation>
<Citation ID="CR26">
<CitationNumber>26.</CitationNumber>
<BibArticle>
<BibAuthorName>
<Initials>G</Initials>
<FamilyName>Thomas</FamilyName>
</BibAuthorName>
<BibAuthorName>
<Initials>R</Initials>
<FamilyName>Tacke</FamilyName>
</BibAuthorName>
<BibAuthorName>
<Initials>CC</Initials>
<FamilyName>Hedrick</FamilyName>
</BibAuthorName>
<BibAuthorName>
<Initials>RN</Initials>
<FamilyName>Hanna</FamilyName>
</BibAuthorName>
<Year>2015</Year>
<ArticleTitle Language="En">Nonclassical patrolling monocyte function in the vasculature</ArticleTitle>
<JournalTitle>Arterioscler Thromb Vac Biol</JournalTitle>
<VolumeID>35</VolumeID>
<IssueID>6</IssueID>
<FirstPage>1306</FirstPage>
<LastPage>1316</LastPage>
<BibArticleDOI>10.1161/atvbaha.114.304650</BibArticleDOI>
</BibArticle>
<BibUnstructured>Thomas G, Tacke R, Hedrick CC, Hanna RN. Nonclassical patrolling monocyte function in the vasculature. Arterioscler Thromb Vac Biol. 2015;35(6):1306–16. <ExternalRef>
<RefSource>https://doi.org/10.1161/atvbaha.114.304650</RefSource>
<RefTarget TargetType="DOI" Address="10.1161/atvbaha.114.304650"/>
</ExternalRef>.</BibUnstructured>
</Citation>
<Citation ID="CR27">
<CitationNumber>27.</CitationNumber>
<BibArticle>
<BibAuthorName>
<Initials>P</Initials>
<FamilyName>Italiani</FamilyName>
</BibAuthorName>
<BibAuthorName>
<Initials>D</Initials>
<FamilyName>Boraschi</FamilyName>
</BibAuthorName>
<Year>2014</Year>
<ArticleTitle Language="En">From Monocytes to M1/M2 Macrophages: Phenotypical vs</ArticleTitle>
<JournalTitle>Funct Differ Front Immunol</JournalTitle>
<VolumeID>5</VolumeID>
<FirstPage>514</FirstPage>
<BibArticleDOI>10.3389/fimmu.2014.00514</BibArticleDOI>
</BibArticle>
<BibUnstructured>Italiani P, Boraschi D. From Monocytes to M1/M2 Macrophages: Phenotypical vs. Funct Differ Front Immunol. 2014;5:514. <ExternalRef>
<RefSource>https://doi.org/10.3389/fimmu.2014.00514</RefSource>
<RefTarget TargetType="DOI" Address="10.3389/fimmu.2014.00514"/>
</ExternalRef>.</BibUnstructured>
</Citation>
<Citation ID="CR28">
<CitationNumber>28.</CitationNumber>
<BibUnstructured>Martinez FO, Gordon S. The M1 and M2 paradigm of macrophage activation: time for reassessment. F1000Prime Reports. 2014;6:13. <ExternalRef>
<RefSource>https://doi.org/10.12703/P6-13</RefSource>
<RefTarget TargetType="DOI" Address="10.12703/P6-13"/>
</ExternalRef>.</BibUnstructured>
</Citation>
<Citation ID="CR29">
<CitationNumber>29.</CitationNumber>
<BibArticle>
<BibAuthorName>
<Initials>LA</Initials>
<FamilyName>Abdulkhaleq</FamilyName>
</BibAuthorName>
<BibAuthorName>
<Initials>MA</Initials>
<FamilyName>Assi</FamilyName>
</BibAuthorName>
<BibAuthorName>
<Initials>R</Initials>
<FamilyName>Abdullah</FamilyName>
</BibAuthorName>
<BibAuthorName>
<Initials>M</Initials>
<FamilyName>Zamri-Saad</FamilyName>
</BibAuthorName>
<BibAuthorName>
<Initials>YH</Initials>
<FamilyName>Taufiq-Yap</FamilyName>
</BibAuthorName>
<BibAuthorName>
<Initials>MNM</Initials>
<FamilyName>Hezmee</FamilyName>
</BibAuthorName>
<Year>2018</Year>
<ArticleTitle Language="En">The crucial roles of inflammatory mediators in inflammation: A review</ArticleTitle>
<JournalTitle>Veterinary world</JournalTitle>
<VolumeID>11</VolumeID>
<IssueID>5</IssueID>
<FirstPage>627</FirstPage>
<LastPage>635</LastPage>
<BibArticleDOI>10.14202/vetworld.2018.627-635</BibArticleDOI>
</BibArticle>
<BibUnstructured>Abdulkhaleq LA, Assi MA, Abdullah R, Zamri-Saad M, Taufiq-Yap YH, Hezmee MNM. The crucial roles of inflammatory mediators in inflammation: A review. Veterinary world. 2018;11(5):627–35. <ExternalRef>
<RefSource>https://doi.org/10.14202/vetworld.2018.627-635</RefSource>
<RefTarget TargetType="DOI" Address="10.14202/vetworld.2018.627-635"/>
</ExternalRef>.</BibUnstructured>
</Citation>
<Citation ID="CR30">
<CitationNumber>30.</CitationNumber>
<BibUnstructured>Kapellos TS, Bonaguro L, Gemünd I, Reusch N, Saglam A, Hinkley ER, et al. Human Monocyte Subsets and Phenotypes in Major Chronic Inflammatory Diseases. Frontiers in immunology. 2019;10:2035. <ExternalRef>
<RefSource>https://doi.org/10.3389/fimmu.2019.02035</RefSource>
<RefTarget TargetType="DOI" Address="10.3389/fimmu.2019.02035"/>
</ExternalRef>.</BibUnstructured>
</Citation>
<Citation ID="CR31">
<CitationNumber>31.</CitationNumber>
<BibArticle>
<BibAuthorName>
<Initials>D</Initials>
<FamilyName>Min</FamilyName>
</BibAuthorName>
<BibAuthorName>
<Initials>B</Initials>
<FamilyName>Brooks</FamilyName>
</BibAuthorName>
<BibAuthorName>
<Initials>J</Initials>
<FamilyName>Wong</FamilyName>
</BibAuthorName>
<BibAuthorName>
<Initials>R</Initials>
<FamilyName>Salomon</FamilyName>
</BibAuthorName>
<BibAuthorName>
<Initials>W</Initials>
<FamilyName>Bao</FamilyName>
</BibAuthorName>
<BibAuthorName>
<Initials>B</Initials>
<FamilyName>Harrisberg</FamilyName>
</BibAuthorName>
<Etal/>
<Year>2012</Year>
<ArticleTitle Language="En">Alterations in Monocyte CD16 in Association with Diabetes Complications</ArticleTitle>
<JournalTitle>Mediators Inflamm</JournalTitle>
<VolumeID>2012</VolumeID>
<BibArticleNumber>649083</BibArticleNumber>
<BibArticleDOI>10.1155/2012/649083</BibArticleDOI>
</BibArticle>
<BibUnstructured>Min D, Brooks B, Wong J, Salomon R, Bao W, Harrisberg B, et al. Alterations in Monocyte CD16 in Association with Diabetes Complications. Mediators Inflamm. 2012;2012: 649083. <ExternalRef>
<RefSource>https://doi.org/10.1155/2012/649083</RefSource>
<RefTarget TargetType="DOI" Address="10.1155/2012/649083"/>
</ExternalRef>.</BibUnstructured>
</Citation>
<Citation ID="CR32">
<CitationNumber>32.</CitationNumber>
<BibArticle>
<BibAuthorName>
<Initials>PB</Initials>
<FamilyName>Narasimhan</FamilyName>
</BibAuthorName>
<BibAuthorName>
<Initials>P</Initials>
<FamilyName>Marcovecchio</FamilyName>
</BibAuthorName>
<BibAuthorName>
<Initials>AAJ</Initials>
<FamilyName>Hamers</FamilyName>
</BibAuthorName>
<BibAuthorName>
<Initials>CC</Initials>
<FamilyName>Hedrick</FamilyName>
</BibAuthorName>
<Year>2019</Year>
<ArticleTitle Language="En">Nonclassical Monocytes in Health and Disease</ArticleTitle>
<JournalTitle>Annu Rev Immunol</JournalTitle>
<VolumeID>37</VolumeID>
<IssueID>1</IssueID>
<FirstPage>439</FirstPage>
<LastPage>456</LastPage>
<BibArticleDOI>10.1146/annurev-immunol-042617-053119</BibArticleDOI>
</BibArticle>
<BibUnstructured>Narasimhan PB, Marcovecchio P, Hamers AAJ, Hedrick CC. Nonclassical Monocytes in Health and Disease. Annu Rev Immunol. 2019;37(1):439–56. <ExternalRef>
<RefSource>https://doi.org/10.1146/annurev-immunol-042617-053119</RefSource>
<RefTarget TargetType="DOI" Address="10.1146/annurev-immunol-042617-053119"/>
</ExternalRef>.</BibUnstructured>
</Citation>
<Citation ID="CR33">
<CitationNumber>33.</CitationNumber>
<BibArticle>
<BibAuthorName>
<Initials>A</Initials>
<FamilyName>Barrera García</FamilyName>
</BibAuthorName>
<BibAuthorName>
<Initials>JA</Initials>
<FamilyName>Gómez-Puerta</FamilyName>
</BibAuthorName>
<BibAuthorName>
<Initials>LF</Initials>
<FamilyName>Arias</FamilyName>
</BibAuthorName>
<BibAuthorName>
<Initials>C</Initials>
<FamilyName>Burbano</FamilyName>
</BibAuthorName>
<BibAuthorName>
<Initials>M</Initials>
<FamilyName>Restrepo</FamilyName>
</BibAuthorName>
<BibAuthorName>
<Initials>AL</Initials>
<FamilyName>Vanegas</FamilyName>
</BibAuthorName>
<Etal/>
<Year>2016</Year>
<ArticleTitle Language="En">Infiltrating CD16+ Are Associated with a reduction in peripheral cd14+cd16++ monocytes and severe forms of lupus nephritis</ArticleTitle>
<JournalTitle>Autoimmune Diseases</JournalTitle>
<VolumeID>2016</VolumeID>
<FirstPage>9324315</FirstPage>
<BibArticleDOI>10.1155/2016/9324315</BibArticleDOI>
</BibArticle>
<BibUnstructured>Barrera García A, Gómez-Puerta JA, Arias LF, Burbano C, Restrepo M, Vanegas AL, et al. Infiltrating CD16+ Are Associated with a reduction in peripheral cd14+cd16++ monocytes and severe forms of lupus nephritis. Autoimmune Diseases. 2016;2016:9324315. <ExternalRef>
<RefSource>https://doi.org/10.1155/2016/9324315</RefSource>
<RefTarget TargetType="DOI" Address="10.1155/2016/9324315"/>
</ExternalRef>.</BibUnstructured>
</Citation>
<Citation ID="CR34">
<CitationNumber>34.</CitationNumber>
<BibArticle>
<BibAuthorName>
<Initials>L</Initials>
<FamilyName>Mantia</FamilyName>
<Particle>La</Particle>
</BibAuthorName>
<BibAuthorName>
<Initials>V</Initials>
<FamilyName>Prone</FamilyName>
</BibAuthorName>
<Year>2015</Year>
<ArticleTitle Language="En">Headache in multiple sclerosis and autoimmune disorders</ArticleTitle>
<JournalTitle>Neurol Sci</JournalTitle>
<VolumeID>36</VolumeID>
<IssueID>Suppl 1</IssueID>
<FirstPage>75</FirstPage>
<LastPage>78</LastPage>
<BibArticleDOI>10.1007/s10072-015-2146-9</BibArticleDOI>
</BibArticle>
<BibUnstructured>La Mantia L, Prone V. Headache in multiple sclerosis and autoimmune disorders. Neurol Sci. 2015;36(Suppl 1):75–8. <ExternalRef>
<RefSource>https://doi.org/10.1007/s10072-015-2146-9</RefSource>
<RefTarget TargetType="DOI" Address="10.1007/s10072-015-2146-9"/>
</ExternalRef>.</BibUnstructured>
</Citation>
<Citation ID="CR35">
<CitationNumber>35.</CitationNumber>
<BibArticle>
<BibAuthorName>
<Initials>M</Initials>
<FamilyName>Veenstra</FamilyName>
</BibAuthorName>
<BibAuthorName>
<Initials>DW</Initials>
<FamilyName>Williams</FamilyName>
</BibAuthorName>
<BibAuthorName>
<Initials>TM</Initials>
<FamilyName>Calderon</FamilyName>
</BibAuthorName>
<BibAuthorName>
<Initials>K</Initials>
<FamilyName>Anastos</FamilyName>
</BibAuthorName>
<BibAuthorName>
<Initials>S</Initials>
<FamilyName>Morgello</FamilyName>
</BibAuthorName>
<BibAuthorName>
<Initials>JW</Initials>
<FamilyName>Berman</FamilyName>
</BibAuthorName>
<Year>2017</Year>
<ArticleTitle Language="En">Frontline Science: CXCR7 mediates CD14+CD16+ monocyte transmigration across the blood brain barrier: a potential therapeutic target for NeuroAIDS</ArticleTitle>
<JournalTitle>J Leukoc Biol</JournalTitle>
<VolumeID>102</VolumeID>
<IssueID>5</IssueID>
<FirstPage>1173</FirstPage>
<LastPage>1185</LastPage>
<BibArticleDOI>10.1189/jlb.3HI0517-167R</BibArticleDOI>
</BibArticle>
<BibUnstructured>Veenstra M, Williams DW, Calderon TM, Anastos K, Morgello S, Berman JW. Frontline Science: CXCR7 mediates CD14+CD16+ monocyte transmigration across the blood brain barrier: a potential therapeutic target for NeuroAIDS. J Leukoc Biol. 2017;102(5):1173–85. <ExternalRef>
<RefSource>https://doi.org/10.1189/jlb.3HI0517-167R</RefSource>
<RefTarget TargetType="DOI" Address="10.1189/jlb.3HI0517-167R"/>
</ExternalRef>.</BibUnstructured>
</Citation>
<Citation ID="CR36">
<CitationNumber>36.</CitationNumber>
<BibUnstructured>Chatterjee M, von Ungern-Sternberg SNI, Seizer P, Schlegel F, Büttcher M, Sindhu NA, et al. Platelet-derived CXCL12 regulates monocyte function, survival, differentiation into macrophages and foam cells through differential involvement of CXCR4–CXCR7. Cell Death &amp; Disease. 2015;6 11:e1989-e. <ExternalRef>
<RefSource>https://doi.org/10.1038/cddis.2015.233</RefSource>
<RefTarget TargetType="DOI" Address="10.1038/cddis.2015.233"/>
</ExternalRef>.</BibUnstructured>
</Citation>
<Citation ID="CR37">
<CitationNumber>37.</CitationNumber>
<BibArticle>
<BibAuthorName>
<Initials>PJ</Initials>
<FamilyName>Goadsby</FamilyName>
</BibAuthorName>
<BibAuthorName>
<Initials>PR</Initials>
<FamilyName>Holland</FamilyName>
</BibAuthorName>
<BibAuthorName>
<Initials>M</Initials>
<FamilyName>Martins-Oliveira</FamilyName>
</BibAuthorName>
<BibAuthorName>
<Initials>J</Initials>
<FamilyName>Hoffmann</FamilyName>
</BibAuthorName>
<BibAuthorName>
<Initials>C</Initials>
<FamilyName>Schankin</FamilyName>
</BibAuthorName>
<BibAuthorName>
<Initials>S</Initials>
<FamilyName>Akerman</FamilyName>
</BibAuthorName>
<Year>2017</Year>
<ArticleTitle Language="En">Pathophysiology of Migraine: A Disorder of Sensory Processing</ArticleTitle>
<JournalTitle>Physiol Rev</JournalTitle>
<VolumeID>97</VolumeID>
<IssueID>2</IssueID>
<FirstPage>553</FirstPage>
<LastPage>622</LastPage>
<BibArticleDOI>10.1152/physrev.00034.2015</BibArticleDOI>
</BibArticle>
<BibUnstructured>Goadsby PJ, Holland PR, Martins-Oliveira M, Hoffmann J, Schankin C, Akerman S. Pathophysiology of Migraine: A Disorder of Sensory Processing. Physiol Rev. 2017;97(2):553–622. <ExternalRef>
<RefSource>https://doi.org/10.1152/physrev.00034.2015</RefSource>
<RefTarget TargetType="DOI" Address="10.1152/physrev.00034.2015"/>
</ExternalRef>.</BibUnstructured>
</Citation>
<Citation ID="CR38">
<CitationNumber>38.</CitationNumber>
<BibArticle>
<BibAuthorName>
<Initials>MF</Initials>
<FamilyName>DosSantos</FamilyName>
</BibAuthorName>
<BibAuthorName>
<Initials>RC</Initials>
<FamilyName>Holanda-Afonso</FamilyName>
</BibAuthorName>
<BibAuthorName>
<Initials>RL</Initials>
<FamilyName>Lima</FamilyName>
</BibAuthorName>
<BibAuthorName>
<Initials>AF</Initials>
<FamilyName>DaSilva</FamilyName>
</BibAuthorName>
<BibAuthorName>
<Initials>V</Initials>
<FamilyName>Moura-Neto</FamilyName>
</BibAuthorName>
<Year>2014</Year>
<ArticleTitle Language="En">The role of the blood-brain barrier in the development and treatment of migraine and other pain disorders</ArticleTitle>
<JournalTitle>Front Cell Neurosci</JournalTitle>
<VolumeID>8</VolumeID>
<FirstPage>302</FirstPage>
<BibArticleDOI>10.3389/fncel.2014.00302</BibArticleDOI>
</BibArticle>
<BibUnstructured>DosSantos MF, Holanda-Afonso RC, Lima RL, DaSilva AF, Moura-Neto V. The role of the blood-brain barrier in the development and treatment of migraine and other pain disorders. Front Cell Neurosci. 2014;8:302. <ExternalRef>
<RefSource>https://doi.org/10.3389/fncel.2014.00302</RefSource>
<RefTarget TargetType="DOI" Address="10.3389/fncel.2014.00302"/>
</ExternalRef>.</BibUnstructured>
</Citation>
<Citation ID="CR39">
<CitationNumber>39.</CitationNumber>
<BibUnstructured>Slaney CY, Toker A, La Flamme A, Bäckström BT, Harper JL. Naïve blood monocytes suppress T-cell function. A possible mechanism for protection from autoimmunity. Immunol Cell Biol. 2011;89 1:7–13. <ExternalRef>
<RefSource>https://doi.org/10.1038/icb.2010.110</RefSource>
<RefTarget TargetType="DOI" Address="10.1038/icb.2010.110"/>
</ExternalRef>.</BibUnstructured>
</Citation>
<Citation ID="CR40">
<CitationNumber>40.</CitationNumber>
<BibArticle>
<BibAuthorName>
<Initials>B</Initials>
<FamilyName>Choromańska</FamilyName>
</BibAuthorName>
<BibAuthorName>
<Initials>P</Initials>
<FamilyName>Myśliwiec</FamilyName>
</BibAuthorName>
<BibAuthorName>
<Initials>K</Initials>
<FamilyName>Choromańska</FamilyName>
</BibAuthorName>
<BibAuthorName>
<Initials>J</Initials>
<FamilyName>Dadan</FamilyName>
</BibAuthorName>
<BibAuthorName>
<Initials>A</Initials>
<FamilyName>Chabowski</FamilyName>
</BibAuthorName>
<Year>2017</Year>
<ArticleTitle Language="En">The role of CD36 receptor in the pathogenesis of atherosclerosis</ArticleTitle>
<JournalTitle>Adv Clin Exp Med</JournalTitle>
<VolumeID>26</VolumeID>
<IssueID>4</IssueID>
<FirstPage>717</FirstPage>
<LastPage>722</LastPage>
<BibArticleDOI>10.17219/acem/62325</BibArticleDOI>
</BibArticle>
<BibUnstructured>Choromańska B, Myśliwiec P, Choromańska K, Dadan J, Chabowski A. The role of CD36 receptor in the pathogenesis of atherosclerosis. Adv Clin Exp Med. 2017;26(4):717–22. <ExternalRef>
<RefSource>https://doi.org/10.17219/acem/62325</RefSource>
<RefTarget TargetType="DOI" Address="10.17219/acem/62325"/>
</ExternalRef>.</BibUnstructured>
</Citation>
<Citation ID="CR41">
<CitationNumber>41.</CitationNumber>
<BibArticle>
<BibAuthorName>
<Initials>S</Initials>
<FamilyName>Xie</FamilyName>
</BibAuthorName>
<BibAuthorName>
<Initials>YF</Initials>
<FamilyName>Lee</FamilyName>
</BibAuthorName>
<BibAuthorName>
<Initials>E</Initials>
<FamilyName>Kim</FamilyName>
</BibAuthorName>
<BibAuthorName>
<Initials>LM</Initials>
<FamilyName>Chen</FamilyName>
</BibAuthorName>
<BibAuthorName>
<Initials>J</Initials>
<FamilyName>Ni</FamilyName>
</BibAuthorName>
<BibAuthorName>
<Initials>LY</Initials>
<FamilyName>Fang</FamilyName>
</BibAuthorName>
<Etal/>
<Year>2009</Year>
<ArticleTitle Language="En">TR4 nuclear receptor functions as a fatty acid sensor to modulate CD36 expression and foam cell formation</ArticleTitle>
<JournalTitle>Proc Natl Acad Sci U S A</JournalTitle>
<VolumeID>106</VolumeID>
<IssueID>32</IssueID>
<FirstPage>13353</FirstPage>
<LastPage>13358</LastPage>
<BibArticleDOI>10.1073/pnas.0905724106</BibArticleDOI>
</BibArticle>
<BibUnstructured>Xie S, Lee YF, Kim E, Chen LM, Ni J, Fang LY, et al. TR4 nuclear receptor functions as a fatty acid sensor to modulate CD36 expression and foam cell formation. Proc Natl Acad Sci U S A. 2009;106(32):13353–8. <ExternalRef>
<RefSource>https://doi.org/10.1073/pnas.0905724106</RefSource>
<RefTarget TargetType="DOI" Address="10.1073/pnas.0905724106"/>
</ExternalRef>.</BibUnstructured>
</Citation>
<Citation ID="CR42">
<CitationNumber>42.</CitationNumber>
<BibArticle>
<BibAuthorName>
<Initials>JS</Initials>
<FamilyName>Zheng</FamilyName>
</BibAuthorName>
<BibAuthorName>
<Initials>J</Initials>
<FamilyName>Chen</FamilyName>
</BibAuthorName>
<BibAuthorName>
<Initials>L</Initials>
<FamilyName>Wang</FamilyName>
</BibAuthorName>
<BibAuthorName>
<Initials>H</Initials>
<FamilyName>Yang</FamilyName>
</BibAuthorName>
<BibAuthorName>
<Initials>L</Initials>
<FamilyName>Fang</FamilyName>
</BibAuthorName>
<BibAuthorName>
<Initials>Y</Initials>
<FamilyName>Yu</FamilyName>
</BibAuthorName>
<Etal/>
<Year>2018</Year>
<ArticleTitle Language="En">Replication of a Gene-Diet Interaction at CD36, NOS3 and PPARG in Response to Omega-3 Fatty Acid Supplements on Blood Lipids: A Double-Blind Randomized Controlled Trial</ArticleTitle>
<JournalTitle>EBioMedicine</JournalTitle>
<VolumeID>31</VolumeID>
<FirstPage>150</FirstPage>
<LastPage>156</LastPage>
<BibArticleDOI>10.1016/j.ebiom.2018.04.012</BibArticleDOI>
</BibArticle>
<BibUnstructured>Zheng JS, Chen J, Wang L, Yang H, Fang L, Yu Y, et al. Replication of a Gene-Diet Interaction at CD36, NOS3 and PPARG in Response to Omega-3 Fatty Acid Supplements on Blood Lipids: A Double-Blind Randomized Controlled Trial. EBioMedicine. 2018;31:150–6. <ExternalRef>
<RefSource>https://doi.org/10.1016/j.ebiom.2018.04.012</RefSource>
<RefTarget TargetType="DOI" Address="10.1016/j.ebiom.2018.04.012"/>
</ExternalRef>.</BibUnstructured>
</Citation>
<Citation ID="CR43">
<CitationNumber>43.</CitationNumber>
<BibArticle>
<BibAuthorName>
<Initials>CT</Initials>
<FamilyName>Coburn</FamilyName>
</BibAuthorName>
<BibAuthorName>
<Initials>FF</Initials>
<FamilyName>Knapp</FamilyName>
<Suffix>Jr</Suffix>
</BibAuthorName>
<BibAuthorName>
<Initials>M</Initials>
<FamilyName>Febbraio</FamilyName>
</BibAuthorName>
<BibAuthorName>
<Initials>AL</Initials>
<FamilyName>Beets</FamilyName>
</BibAuthorName>
<BibAuthorName>
<Initials>RL</Initials>
<FamilyName>Silverstein</FamilyName>
</BibAuthorName>
<BibAuthorName>
<Initials>NA</Initials>
<FamilyName>Abumrad</FamilyName>
</BibAuthorName>
<Year>2000</Year>
<ArticleTitle Language="En">Defective uptake and utilization of long chain fatty acids in muscle and adipose tissues of CD36 knockout mice</ArticleTitle>
<JournalTitle>J Biol Chem</JournalTitle>
<VolumeID>275</VolumeID>
<IssueID>42</IssueID>
<FirstPage>32523</FirstPage>
<LastPage>32529</LastPage>
<BibArticleDOI>10.1074/jbc.M003826200</BibArticleDOI>
</BibArticle>
<BibUnstructured>Coburn CT, Knapp FF Jr, Febbraio M, Beets AL, Silverstein RL, Abumrad NA. Defective uptake and utilization of long chain fatty acids in muscle and adipose tissues of CD36 knockout mice. J Biol Chem. 2000;275(42):32523–9. <ExternalRef>
<RefSource>https://doi.org/10.1074/jbc.M003826200</RefSource>
<RefTarget TargetType="DOI" Address="10.1074/jbc.M003826200"/>
</ExternalRef>.</BibUnstructured>
</Citation>
<Citation ID="CR44">
<CitationNumber>44.</CitationNumber>
<BibArticle>
<BibAuthorName>
<Initials>CE</Initials>
<FamilyName>Ramsden</FamilyName>
</BibAuthorName>
<BibAuthorName>
<Initials>KR</Initials>
<FamilyName>Faurot</FamilyName>
</BibAuthorName>
<BibAuthorName>
<Initials>D</Initials>
<FamilyName>Zamora</FamilyName>
</BibAuthorName>
<BibAuthorName>
<Initials>CM</Initials>
<FamilyName>Suchindran</FamilyName>
</BibAuthorName>
<BibAuthorName>
<Initials>BA</Initials>
<FamilyName>Macintosh</FamilyName>
</BibAuthorName>
<BibAuthorName>
<Initials>S</Initials>
<FamilyName>Gaylord</FamilyName>
</BibAuthorName>
<Etal/>
<Year>2013</Year>
<ArticleTitle Language="En">Targeted alteration of dietary n-3 and n-6 fatty acids for the treatment of chronic headaches: a randomized trial</ArticleTitle>
<JournalTitle>Pain</JournalTitle>
<VolumeID>154</VolumeID>
<IssueID>11</IssueID>
<FirstPage>2441</FirstPage>
<LastPage>2451</LastPage>
<BibArticleDOI>10.1016/j.pain.2013.07.028</BibArticleDOI>
</BibArticle>
<BibUnstructured>Ramsden CE, Faurot KR, Zamora D, Suchindran CM, Macintosh BA, Gaylord S, et al. Targeted alteration of dietary n-3 and n-6 fatty acids for the treatment of chronic headaches: a randomized trial. Pain. 2013;154(11):2441–51. <ExternalRef>
<RefSource>https://doi.org/10.1016/j.pain.2013.07.028</RefSource>
<RefTarget TargetType="DOI" Address="10.1016/j.pain.2013.07.028"/>
</ExternalRef>.</BibUnstructured>
</Citation>
<Citation ID="CR45">
<CitationNumber>45.</CitationNumber>
<BibArticle>
<BibAuthorName>
<Initials>CE</Initials>
<FamilyName>Ramsden</FamilyName>
</BibAuthorName>
<BibAuthorName>
<Initials>D</Initials>
<FamilyName>Zamora</FamilyName>
</BibAuthorName>
<BibAuthorName>
<Initials>KR</Initials>
<FamilyName>Faurot</FamilyName>
</BibAuthorName>
<BibAuthorName>
<Initials>B</Initials>
<FamilyName>MacIntosh</FamilyName>
</BibAuthorName>
<BibAuthorName>
<Initials>M</Initials>
<FamilyName>Horowitz</FamilyName>
</BibAuthorName>
<BibAuthorName>
<Initials>GS</Initials>
<FamilyName>Keyes</FamilyName>
</BibAuthorName>
<Etal/>
<Year>2021</Year>
<ArticleTitle Language="En">Dietary alteration of n-3 and n-6 fatty acids for headache reduction in adults with migraine: randomized controlled trial</ArticleTitle>
<JournalTitle>BMJ</JournalTitle>
<VolumeID>374</VolumeID>
<BibArticleNumber>n1448</BibArticleNumber>
<BibArticleDOI>10.1136/bmj.n1448</BibArticleDOI>
</BibArticle>
<BibUnstructured>Ramsden CE, Zamora D, Faurot KR, MacIntosh B, Horowitz M, Keyes GS, et al. Dietary alteration of n-3 and n-6 fatty acids for headache reduction in adults with migraine: randomized controlled trial. BMJ. 2021;374: n1448. <ExternalRef>
<RefSource>https://doi.org/10.1136/bmj.n1448</RefSource>
<RefTarget TargetType="DOI" Address="10.1136/bmj.n1448"/>
</ExternalRef>.</BibUnstructured>
</Citation>
<Citation ID="CR46">
<CitationNumber>46.</CitationNumber>
<BibArticle>
<BibAuthorName>
<Initials>A</Initials>
<FamilyName>Alexander Aguilera</FamilyName>
</BibAuthorName>
<BibAuthorName>
<Initials>G</Initials>
<FamilyName>Hernández Díaz</FamilyName>
</BibAuthorName>
<BibAuthorName>
<Initials>M</Initials>
<FamilyName>Lara Barcelata</FamilyName>
</BibAuthorName>
<BibAuthorName>
<Initials>O</Initials>
<FamilyName>Angulo Guerrero</FamilyName>
</BibAuthorName>
<BibAuthorName>
<Initials>RM</Initials>
<FamilyName>Oliart Ros</FamilyName>
</BibAuthorName>
<Year>2006</Year>
<ArticleTitle Language="En">Induction of Cd36 expression elicited by fish oil PUFA in spontaneously hypertensive rats</ArticleTitle>
<JournalTitle>J Nutr Biochem</JournalTitle>
<VolumeID>17</VolumeID>
<IssueID>11</IssueID>
<FirstPage>760</FirstPage>
<LastPage>765</LastPage>
<BibArticleDOI>10.1016/j.jnutbio.2005.12.007</BibArticleDOI>
</BibArticle>
<BibUnstructured>Alexander Aguilera A, Hernández Díaz G, Lara Barcelata M, Angulo Guerrero O, Oliart Ros RM. Induction of Cd36 expression elicited by fish oil PUFA in spontaneously hypertensive rats. J Nutr Biochem. 2006;17(11):760–5. <ExternalRef>
<RefSource>https://doi.org/10.1016/j.jnutbio.2005.12.007</RefSource>
<RefTarget TargetType="DOI" Address="10.1016/j.jnutbio.2005.12.007"/>
</ExternalRef>.</BibUnstructured>
</Citation>
<Citation ID="CR47">
<CitationNumber>47.</CitationNumber>
<BibArticle>
<BibAuthorName>
<Initials>F</Initials>
<FamilyName>Yuan</FamilyName>
</BibAuthorName>
<BibAuthorName>
<Initials>H</Initials>
<FamilyName>Wang</FamilyName>
</BibAuthorName>
<BibAuthorName>
<Initials>Y</Initials>
<FamilyName>Tian</FamilyName>
</BibAuthorName>
<BibAuthorName>
<Initials>Q</Initials>
<FamilyName>Li</FamilyName>
</BibAuthorName>
<BibAuthorName>
<Initials>L</Initials>
<FamilyName>He</FamilyName>
</BibAuthorName>
<BibAuthorName>
<Initials>N</Initials>
<FamilyName>Li</FamilyName>
</BibAuthorName>
<Etal/>
<Year>2016</Year>
<ArticleTitle Language="En">Fish oil alleviated high-fat diet-induced non-alcoholic fatty liver disease via regulating hepatic lipids metabolism and metaflammation: a transcriptomic study</ArticleTitle>
<JournalTitle>Lipids Health Dis</JournalTitle>
<VolumeID>15</VolumeID>
<FirstPage>20</FirstPage>
<BibArticleDOI>10.1186/s12944-016-0190-y</BibArticleDOI>
</BibArticle>
<BibUnstructured>Yuan F, Wang H, Tian Y, Li Q, He L, Li N, et al. Fish oil alleviated high-fat diet-induced non-alcoholic fatty liver disease via regulating hepatic lipids metabolism and metaflammation: a transcriptomic study. Lipids Health Dis. 2016;15:20. <ExternalRef>
<RefSource>https://doi.org/10.1186/s12944-016-0190-y</RefSource>
<RefTarget TargetType="DOI" Address="10.1186/s12944-016-0190-y"/>
</ExternalRef>.</BibUnstructured>
</Citation>
<Citation ID="CR48">
<CitationNumber>48.</CitationNumber>
<BibArticle>
<BibAuthorName>
<Initials>M</Initials>
<FamilyName>Febbraio</FamilyName>
</BibAuthorName>
<BibAuthorName>
<Initials>RL</Initials>
<FamilyName>Silverstein</FamilyName>
</BibAuthorName>
<Year>2007</Year>
<ArticleTitle Language="En">CD36: Implications in Cardiovascular Disease</ArticleTitle>
<JournalTitle>Int J Biochem Cell Biol</JournalTitle>
<VolumeID>39</VolumeID>
<IssueID>11</IssueID>
<FirstPage>2012</FirstPage>
<LastPage>2030</LastPage>
<BibArticleDOI>10.1016/j.biocel.2007.03.012</BibArticleDOI>
</BibArticle>
<BibUnstructured>Febbraio M, Silverstein RL. CD36: Implications in Cardiovascular Disease. Int J Biochem Cell Biol. 2007;39(11):2012–30. <ExternalRef>
<RefSource>https://doi.org/10.1016/j.biocel.2007.03.012</RefSource>
<RefTarget TargetType="DOI" Address="10.1016/j.biocel.2007.03.012"/>
</ExternalRef>.</BibUnstructured>
</Citation>
<Citation ID="CR49">
<CitationNumber>49.</CitationNumber>
<BibArticle>
<BibAuthorName>
<Initials>DJ</Initials>
<FamilyName>Kennedy</FamilyName>
</BibAuthorName>
<BibAuthorName>
<Initials>S</Initials>
<FamilyName>Kuchibhotla</FamilyName>
</BibAuthorName>
<BibAuthorName>
<Initials>KM</Initials>
<FamilyName>Westfall</FamilyName>
</BibAuthorName>
<BibAuthorName>
<Initials>RL</Initials>
<FamilyName>Silverstein</FamilyName>
</BibAuthorName>
<BibAuthorName>
<Initials>RE</Initials>
<FamilyName>Morton</FamilyName>
</BibAuthorName>
<BibAuthorName>
<Initials>M</Initials>
<FamilyName>Febbraio</FamilyName>
</BibAuthorName>
<Year>2011</Year>
<ArticleTitle Language="En">A CD36-dependent pathway enhances macrophage and adipose tissue inflammation and impairs insulin signalling</ArticleTitle>
<JournalTitle>Cardiovasc Res</JournalTitle>
<VolumeID>89</VolumeID>
<IssueID>3</IssueID>
<FirstPage>604</FirstPage>
<LastPage>613</LastPage>
</BibArticle>
<BibUnstructured>Kennedy DJ, Kuchibhotla S, Westfall KM, Silverstein RL, Morton RE, Febbraio M. A CD36-dependent pathway enhances macrophage and adipose tissue inflammation and impairs insulin signalling. Cardiovasc Res. 2011;89(3):604–13.</BibUnstructured>
</Citation>
<Citation ID="CR50">
<CitationNumber>50.</CitationNumber>
<BibArticle>
<BibAuthorName>
<Initials>O</Initials>
<FamilyName>Sharif</FamilyName>
</BibAuthorName>
<BibAuthorName>
<Initials>U</Initials>
<FamilyName>Matt</FamilyName>
</BibAuthorName>
<BibAuthorName>
<Initials>S</Initials>
<FamilyName>Saluzzo</FamilyName>
</BibAuthorName>
<BibAuthorName>
<Initials>K</Initials>
<FamilyName>Lakovits</FamilyName>
</BibAuthorName>
<BibAuthorName>
<Initials>I</Initials>
<FamilyName>Haslinger</FamilyName>
</BibAuthorName>
<BibAuthorName>
<Initials>T</Initials>
<FamilyName>Furtner</FamilyName>
</BibAuthorName>
<Etal/>
<Year>2013</Year>
<ArticleTitle Language="En">The scavenger receptor CD36 downmodulates the early inflammatory response while enhancing bacterial phagocytosis during pneumococcal pneumonia</ArticleTitle>
<JournalTitle>J Immunol</JournalTitle>
<VolumeID>190</VolumeID>
<IssueID>11</IssueID>
<FirstPage>5640</FirstPage>
<LastPage>5648</LastPage>
<BibArticleDOI>10.4049/jimmunol.1202270</BibArticleDOI>
</BibArticle>
<BibUnstructured>Sharif O, Matt U, Saluzzo S, Lakovits K, Haslinger I, Furtner T, et al. The scavenger receptor CD36 downmodulates the early inflammatory response while enhancing bacterial phagocytosis during pneumococcal pneumonia. J Immunol. 2013;190(11):5640–8. <ExternalRef>
<RefSource>https://doi.org/10.4049/jimmunol.1202270</RefSource>
<RefTarget TargetType="DOI" Address="10.4049/jimmunol.1202270"/>
</ExternalRef>.</BibUnstructured>
</Citation>
<Citation ID="CR51">
<CitationNumber>51.</CitationNumber>
<BibUnstructured>Empl M, Sostak P, Breckner M, Riedel M, Muller N, Gruber R, et al. T-cell subsets and expression of integrins in peripheral blood of patients with migraine. Cephalalgia. 1999;19 8:713–7; discussion 697. <ExternalRef>
<RefSource>https://doi.org/10.1046/j.1468-2982.1999.019008713.x</RefSource>
<RefTarget TargetType="DOI" Address="10.1046/j.1468-2982.1999.019008713.x"/>
</ExternalRef>.</BibUnstructured>
</Citation>
<Citation ID="CR52">
<CitationNumber>52.</CitationNumber>
<BibUnstructured>Sarchielli P, Alberti A, Baldi A, Coppola F, Rossi C, Pierguidi L, et al. Proinflammatory Cytokines, Adhesion Molecules, and Lymphocyte Integrin Expression in the Internal Jugular Blood of Migraine Patients Without Aura Assessed Ictally. Headache: The Journal of Head and Face Pain. 2006;46 2:200–7. <ExternalRef>
<RefSource>https://doi.org/10.1111/j.1526-4610.2006.00337.x</RefSource>
<RefTarget TargetType="DOI" Address="10.1111/j.1526-4610.2006.00337.x"/>
</ExternalRef>.</BibUnstructured>
</Citation>
<Citation ID="CR53">
<CitationNumber>53.</CitationNumber>
<BibUnstructured>Gormley P, Winsvold BS, Nyholt DR, Kallela M, Chasman DI, Palotie A. Migraine genetics: from genome-wide association studies to translational insights. Genome Med. 2016;8 1:86. <ExternalRef>
<RefSource>https://doi.org/10.1186/s13073-016-0346-4</RefSource>
<RefTarget TargetType="DOI" Address="10.1186/s13073-016-0346-4"/>
</ExternalRef>.</BibUnstructured>
</Citation>
<Citation ID="CR54">
<CitationNumber>54.</CitationNumber>
<BibArticle>
<BibAuthorName>
<Initials>SF</Initials>
<FamilyName>Khaiboullina</FamilyName>
</BibAuthorName>
<BibAuthorName>
<Initials>EG</Initials>
<FamilyName>Mendelevich</FamilyName>
</BibAuthorName>
<BibAuthorName>
<Initials>LH</Initials>
<FamilyName>Shigapova</FamilyName>
</BibAuthorName>
<BibAuthorName>
<Initials>E</Initials>
<FamilyName>Shagimardanova</FamilyName>
</BibAuthorName>
<BibAuthorName>
<Initials>G</Initials>
<FamilyName>Gazizova</FamilyName>
</BibAuthorName>
<BibAuthorName>
<Initials>A</Initials>
<FamilyName>Nikitin</FamilyName>
</BibAuthorName>
<Etal/>
<Year>2017</Year>
<ArticleTitle Language="En">Cerebellar Atrophy and Changes in Cytokines Associated with the CACNA1A R583Q Mutation in a Russian Familial Hemiplegic Migraine Type 1 Family</ArticleTitle>
<JournalTitle>Front Cell Neurosci</JournalTitle>
<VolumeID>11</VolumeID>
<FirstPage>263</FirstPage>
<BibArticleDOI>10.3389/fncel.2017.00263</BibArticleDOI>
</BibArticle>
<BibUnstructured>Khaiboullina SF, Mendelevich EG, Shigapova LH, Shagimardanova E, Gazizova G, Nikitin A, et al. Cerebellar Atrophy and Changes in Cytokines Associated with the CACNA1A R583Q Mutation in a Russian Familial Hemiplegic Migraine Type 1 Family. Front Cell Neurosci. 2017;11:263. <ExternalRef>
<RefSource>https://doi.org/10.3389/fncel.2017.00263</RefSource>
<RefTarget TargetType="DOI" Address="10.3389/fncel.2017.00263"/>
</ExternalRef>.</BibUnstructured>
</Citation>
<Citation ID="CR55">
<CitationNumber>55.</CitationNumber>
<BibArticle>
<BibAuthorName>
<Initials>J-M</Initials>
<FamilyName>Zhang</FamilyName>
</BibAuthorName>
<BibAuthorName>
<Initials>J</Initials>
<FamilyName>An</FamilyName>
</BibAuthorName>
<Year>2007</Year>
<ArticleTitle Language="En">Cytokines, inflammation, and pain</ArticleTitle>
<JournalTitle>Int Anesthesiol Clin</JournalTitle>
<VolumeID>45</VolumeID>
<IssueID>2</IssueID>
<FirstPage>27</FirstPage>
<LastPage>37</LastPage>
<BibArticleDOI>10.1097/AIA.0b013e318034194e</BibArticleDOI>
</BibArticle>
<BibUnstructured>Zhang J-M, An J. Cytokines, inflammation, and pain. Int Anesthesiol Clin. 2007;45(2):27–37. <ExternalRef>
<RefSource>https://doi.org/10.1097/AIA.0b013e318034194e</RefSource>
<RefTarget TargetType="DOI" Address="10.1097/AIA.0b013e318034194e"/>
</ExternalRef>.</BibUnstructured>
</Citation>
<Citation ID="CR56">
<CitationNumber>56.</CitationNumber>
<BibArticle>
<BibAuthorName>
<Initials>F</Initials>
<FamilyName>Patti</FamilyName>
</BibAuthorName>
<BibAuthorName>
<Initials>A</Initials>
<FamilyName>Nicoletti</FamilyName>
</BibAuthorName>
<BibAuthorName>
<Initials>A</Initials>
<FamilyName>Pappalardo</FamilyName>
</BibAuthorName>
<BibAuthorName>
<Initials>A</Initials>
<FamilyName>Castiglione</FamilyName>
</BibAuthorName>
<BibAuthorName>
<Initials>S</Initials>
<FamilyName>Lo Fermo</FamilyName>
</BibAuthorName>
<BibAuthorName>
<Initials>S</Initials>
<FamilyName>Messina</FamilyName>
</BibAuthorName>
<Etal/>
<Year>2012</Year>
<ArticleTitle Language="En">Frequency and severity of headache is worsened by Interferon-β therapy in patients with multiple sclerosis</ArticleTitle>
<JournalTitle>Acta Neurol Scand</JournalTitle>
<VolumeID>125</VolumeID>
<IssueID>2</IssueID>
<FirstPage>91</FirstPage>
<LastPage>95</LastPage>
<BibArticleDOI>10.1111/j.1600-0404.2011.01532.x</BibArticleDOI>
</BibArticle>
<BibUnstructured>Patti F, Nicoletti A, Pappalardo A, Castiglione A, Lo Fermo S, Messina S, et al. Frequency and severity of headache is worsened by Interferon-β therapy in patients with multiple sclerosis. Acta Neurol Scand. 2012;125(2):91–5. <ExternalRef>
<RefSource>https://doi.org/10.1111/j.1600-0404.2011.01532.x</RefSource>
<RefTarget TargetType="DOI" Address="10.1111/j.1600-0404.2011.01532.x"/>
</ExternalRef>.</BibUnstructured>
</Citation>
<Citation ID="CR57">
<CitationNumber>57.</CitationNumber>
<BibUnstructured>Franceschini A, Vilotti S, Ferrari MD, van den Maagdenberg AMJM, Nistri A, Fabbretti E. TNFα levels and macrophages expression reflect an inflammatory potential of trigeminal ganglia in a mouse model of familial hemiplegic migraine. PloS one. 2013;8 1:e52394-e. <ExternalRef>
<RefSource>https://doi.org/10.1371/journal.pone.0052394</RefSource>
<RefTarget TargetType="DOI" Address="10.1371/journal.pone.0052394"/>
</ExternalRef>.</BibUnstructured>
</Citation>
<Citation ID="CR58">
<CitationNumber>58.</CitationNumber>
<BibArticle>
<BibAuthorName>
<Initials>P</Initials>
<FamilyName>Martelletti</FamilyName>
</BibAuthorName>
<BibAuthorName>
<Initials>A</Initials>
<FamilyName>Zicari</FamilyName>
</BibAuthorName>
<BibAuthorName>
<Initials>M</Initials>
<FamilyName>Realacci</FamilyName>
</BibAuthorName>
<BibAuthorName>
<Initials>G</Initials>
<FamilyName>Fiore</FamilyName>
</BibAuthorName>
<BibAuthorName>
<Initials>S</Initials>
<FamilyName>Filippis</FamilyName>
<Particle>De</Particle>
</BibAuthorName>
<BibAuthorName>
<Initials>G</Initials>
<FamilyName>Stirparo</FamilyName>
</BibAuthorName>
<Etal/>
<Year>2001</Year>
<ArticleTitle Language="En">Expression of NOS–2, COX–2 and Th1/Th2 cytokines in migraine</ArticleTitle>
<JournalTitle>J Headache Pain</JournalTitle>
<VolumeID>2</VolumeID>
<IssueID>Suppl 1</IssueID>
<FirstPage>s51</FirstPage>
<LastPage>s56</LastPage>
<BibArticleDOI>10.1007/s101940170010</BibArticleDOI>
</BibArticle>
<BibUnstructured>Martelletti P, Zicari A, Realacci M, Fiore G, De Filippis S, Stirparo G, et al. Expression of NOS–2, COX–2 and Th1/Th2 cytokines in migraine. J Headache Pain. 2001;2(Suppl 1):s51–6. <ExternalRef>
<RefSource>https://doi.org/10.1007/s101940170010</RefSource>
<RefTarget TargetType="DOI" Address="10.1007/s101940170010"/>
</ExternalRef>.</BibUnstructured>
</Citation>
<Citation ID="CR59">
<CitationNumber>59.</CitationNumber>
<BibUnstructured>Munno I, Centonze V, Marinaro M, Bassi A, Lacedra G, Causarano V, et al. Cytokines and Migraine: Increase of IL-5 and IL-4 Plasma Levels. Headache: The Journal of Head and Face Pain. 1998;38 6:465–7. <ExternalRef>
<RefSource>https://doi.org/10.1046/j.1526-4610.1998.3806465.x</RefSource>
<RefTarget TargetType="DOI" Address="10.1046/j.1526-4610.1998.3806465.x"/>
</ExternalRef>.</BibUnstructured>
</Citation>
<Citation ID="CR60">
<CitationNumber>60.</CitationNumber>
<BibUnstructured>Kursun O, Yemisci M, van den Maagdenberg AMJM, Karatas H. Migraine and neuroinflammation: the inflammasome perspective. The Journal of Headache and Pain. 2021;22 1:55. <ExternalRef>
<RefSource>https://doi.org/10.1186/s10194-021-01271-1</RefSource>
<RefTarget TargetType="DOI" Address="10.1186/s10194-021-01271-1"/>
</ExternalRef>.</BibUnstructured>
</Citation>
<Citation ID="CR61">
<CitationNumber>61.</CitationNumber>
<BibUnstructured>Kong BS, Kim Y, Kim GY, Hyun J-W, Kim S-H, Jeong A, et al. Increased frequency of IL-6-producing non-classical monocytes in neuromyelitis optica spectrum disorder. Journal of Neuroinflammation. 2017;14 1:191. <ExternalRef>
<RefSource>https://doi.org/10.1186/s12974-017-0961-z</RefSource>
<RefTarget TargetType="DOI" Address="10.1186/s12974-017-0961-z"/>
</ExternalRef>.</BibUnstructured>
</Citation>
</Bibliography>
</ArticleBackmatter>
</Article>
