# Supplementary material for: Leukocyte inflammatory phenotype and function in migraine patients compared with matched non-migraine volunteers: a pilot study
Source: BMC Neurol. 2022 Jul 27;22:278. doi: 10.1186/s12883-022-02781-4 (PMC9327171; doi:10.1186/s12883-022-02781-4)
Supplement: Supplementary file 1 — Additional file 1. Supplemental Table 1.1 Means, standard deviations, and medians for groups defined by control and migraine status, sub-setting by chronic vs episodic and medication overuse. Supplemental Table 1.2 Means, standard deviations, and medians for groups defined by control and migraine status, sub-setting by chronic vs episodic and medication overuse. Supplemental Table 1.3 Means, standard deviations, and medians for groups defined by control and migraine status, sub-setting by chronic vs episodic and medication overuse. [file 12883_2022_2781_MOESM1_ESM.zip › 12883_2022_2781_Content_Check.log]

<DDSWebserviceResult version="1" status="SUCCESS"><ReturnValue type="Boolean">false</ReturnValue><Log>[ ]XML Validation
[ ]Implementation version: 16.0.0
[ ]Configuration version: 16.20.0
[ ]Filename: null (2022-07-07 13:58)
[ ]Using A2 (Journal Workflow: Validation for articles at stage 200)
[ ]
[ ]- - - A++ Version is 2.4 - - -
[E]Error: The attributes @Width, @Height and @Resolution must be set to positive integer values for ImageObject with @Rendition="HTML". (Line 873 Column 139, ArticleDOI 10.1186/s12883-022-02781-4)
[E]Error: The attributes @Width, @Height and @Resolution must be set to positive integer values for ImageObject with @Rendition="HTML". (Line 1023 Column 139, ArticleDOI 10.1186/s12883-022-02781-4)
[E]Error: The attributes @Width, @Height and @Resolution must be set to positive integer values for ImageObject with @Rendition="HTML". (Line 1030 Column 139, ArticleDOI 10.1186/s12883-022-02781-4)
[E]Error: The attributes @Width, @Height and @Resolution must be set to positive integer values for ImageObject with @Rendition="HTML". (Line 1040 Column 139, ArticleDOI 10.1186/s12883-022-02781-4)
[E]Error: The attributes @Width, @Height and @Resolution must be set to positive integer values for ImageObject with @Rendition="HTML". (Line 1050 Column 139, ArticleDOI 10.1186/s12883-022-02781-4)
[E]Error: ImageObject/@Resolution (here: "") must be "120". (Line 873 Column 139, ArticleDOI 10.1186/s12883-022-02781-4)
[E]Error: ImageObject/@Resolution (here: "") must be "120". (Line 1023 Column 139, ArticleDOI 10.1186/s12883-022-02781-4)
[E]Error: ImageObject/@Resolution (here: "") must be "120". (Line 1030 Column 139, ArticleDOI 10.1186/s12883-022-02781-4)
[E]Error: ImageObject/@Resolution (here: "") must be "120". (Line 1040 Column 139, ArticleDOI 10.1186/s12883-022-02781-4)
[E]Error: ImageObject/@Resolution (here: "") must be "120". (Line 1050 Column 139, ArticleDOI 10.1186/s12883-022-02781-4)
</Log></DDSWebserviceResult>
